# Supplementary material for: Infinium Monkeys: Infinium 450K Array for the Cynomolgus macaque (Macaca fascicularis)
Source: G3 (Bethesda). 2014 May 8;4(7):1227–34. doi: 10.1534/g3.114.010967 (PMC4455772; doi:10.1534/g3.114.010967)
Supplement: Supporting Information [file supp_g3.114.010967_FileS1.xlsx]

## Sheet: Sheet1
Infinium probe ID	Mapped to CM genome with e-value < e-10 (1=mapped, 0=no)	Percent identity	Alignment length	No. of mismatches	No. of gap opens	E-value	Bitscore	Macaque chr	Macaque pos	Unique or repeat matches (0=unique, 1=repeat)	Macaque gene name	Human_macaque_gene_name_match (1=match, 0=no match, NaN=CpG has no human gene)	Mismatch position (1=on cpg, 2=+/-1 from CpG, 0=Otherwise)
cg00000029	1	100	48	0	0	2e-16	87.8	chr20	52338083	0	RBL2;;;;	1	0
cg00000108	0	NaN	NaN	NaN	NaN	NaN	NaN	[]	NaN	0	,,,,,,,,,,,,,,,,,,,,,,,,,,,,,,,,,,,,,,,,,,,,,,,,,,,,,,,,,,,,,,,,,,,,	0	0
cg00000109	1	96	50	1	1	1e-13	78.8	chr2	116312467	0	FNDC3B;;;;	1	0
cg00000165	1	100	50	0	0	2e-17	91.5	chr1	95981773	0	,,,,,,,,,,,,,,,,,,,,,,,,,,,,,,,,,,,,,,,,,,,,,,,,,,,,,,,,,,,,,,,,,,,,	NaN	0
cg00000236	1	96	50	2	0	1e-14	82.4	chr8	43640036	0	VDAC3;;;;	1	0
cg00000289	1	96	50	2	0	1e-14	82.4	scaffold9676	37694	1	DCAF5,ZFP36L1,ACTN1,AAA,,,,,,,,,,,,,,,,,,,,,,,,,,,,,,,,,,,,,,,,,,,,,,,,,,,,,,,,,,,,,,,,,	1	0
cg00000292	0	NaN	NaN	NaN	NaN	NaN	NaN	[]	NaN	0	,,,,,,,,,,,,,,,,,,,,,,,,,,,,,,,,,,,,,,,,,,,,,,,,,,,,,,,,,,,,,,,,,,,,	0	0
cg00000321	1	96	50	2	0	1e-14	82.4	chr8	42502601	0	SFRP1;;;;	1	0
cg00000363	0	NaN	NaN	NaN	NaN	NaN	NaN	[]	NaN	0	,,,,,,,,,,,,,,,,,,,,,,,,,,,,,,,,,,,,,,,,,,,,,,,,,,,,,,,,,,,,,,,,,,,,	NaN	0
cg00000622	0	NaN	NaN	NaN	NaN	NaN	NaN	[]	NaN	0	,,,,,,,,,,,,,,,,,,,,,,,,,,,,,,,,,,,,,,,,,,,,,,,,,,,,,,,,,,,,,,,,,,,,	0	0
cg00000658	0	NaN	NaN	NaN	NaN	NaN	NaN	[]	NaN	0	,,,,,,,,,,,,,,,,,,,,,,,,,,,,,,,,,,,,,,,,,,,,,,,,,,,,,,,,,,,,,,,,,,,,	0	0
cg00000714	1	98	50	1	0	9e-16	86	chr19	61126282	0	TSEN34;;;;	1	0
cg00000721	1	94.12	51	0	1	4e-13	77	chr4	25558562	0	LRRC16A;;;;	1	1
cg00000734	1	94	50	3	0	4e-13	77	chr11	86914208	0	CNBP,H1FX,C3orf37,ISY1,COPG,AAA,GP9,CCDC48,CCDC48,,,,,,,,,,,,,,,,,,,,,,,,,,,,,,,,,,,,,,,,,	1	0
cg00000769	1	96	50	2	0	1e-14	82.4	chr11	126998481	0	TMED2;DDX55;;;	1	0
cg00000807	1	96	50	2	0	1e-14	82.4	chr13	22338421	0	KLHL29;;;;	1	0
cg00000884	1	94.12	51	2	1	2e-12	75.2	scaffold5476	19683	1	,,,,,,,,,,,,,,,,,,,,,,,,,,,,,,,,,,,,,,,,,,,,,,,,,,,,,,,,,,,,,,,,,,,,	0	0
cg00000905	1	92	50	4	0	5e-12	73.4	scaffold1911	112316	1	FAM81A,FAM81A,,,,,,,,,,,,,,,,,,,,,,,,,,,,,,,,,,,,,,,,,,,,,,,,,,,,,,,,,,,,,,,,,,,	1	0
cg00000924	1	95.92	49	2	0	4e-14	80.6	chr14	2631423	0	KCNQ1;;;;	1	0
cg00000948	0	NaN	NaN	NaN	NaN	NaN	NaN	[]	NaN	0	,,,,,,,,,,,,,,,,,,,,,,,,,,,,,,,,,,,,,,,,,,,,,,,,,,,,,,,,,,,,,,,,,,,,	NaN	0
cg00000957	1	92	50	4	0	5e-12	73.4	chr1	9042930	0	NPHP4;;;;	1	0
cg00001099	1	96	50	2	0	1e-14	82.4	chr8	90836359	0	PSKH2;;;;	1	0
cg00001245	1	96	50	2	0	1e-14	82.4	chr11	85985261	0	MRPS25;;;;	1	0
cg00001249	1	97.92	48	1	0	1e-14	82.4	chr7	123724990	0	AAA;;;;	NaN	2
cg00001261	0	NaN	NaN	NaN	NaN	NaN	NaN	[]	NaN	0	,,,,,,,,,,,,,,,,,,,,,,,,,,,,,,,,,,,,,,,,,,,,,,,,,,,,,,,,,,,,,,,,,,,,	NaN	0
cg00001269	1	92	50	4	0	5e-12	73.4	chr10	14205331	0	AAA;;;;	NaN	0
cg00001349	1	95.83	48	2	0	1e-13	78.8	chr1	200335801	0	MAEL;;;;	1	0
cg00001364	1	100	50	0	0	2e-17	91.5	chr1	159525596	0	PROX1;;;;	1	0
cg00001446	1	100	50	0	0	2e-17	91.5	chr1	47481598	0	ELOVL1;;;;	1	0
cg00001510	0	NaN	NaN	NaN	NaN	NaN	NaN	[]	NaN	0	,,,,,,,,,,,,,,,,,,,,,,,,,,,,,,,,,,,,,,,,,,,,,,,,,,,,,,,,,,,,,,,,,,,,	0	0
cg00001534	0	NaN	NaN	NaN	NaN	NaN	NaN	[]	NaN	0	,,,,,,,,,,,,,,,,,,,,,,,,,,,,,,,,,,,,,,,,,,,,,,,,,,,,,,,,,,,,,,,,,,,,	0	0
cg00001582	0	NaN	NaN	NaN	NaN	NaN	NaN	[]	NaN	0	,,,,,,,,,,,,,,,,,,,,,,,,,,,,,,,,,,,,,,,,,,,,,,,,,,,,,,,,,,,,,,,,,,,,	0	0
cg00001583	1	94	50	3	0	4e-13	77	chr1	173826838	0	NR5A2;;;;	1	0
cg00001593	1	95.92	49	2	0	4e-14	80.6	chr1	203849943	0	,,,,,,,,,,,,,,,,,,,,,,,,,,,,,,,,,,,,,,,,,,,,,,,,,,,,,,,,,,,,,,,,,,,,	NaN	0
cg00001594	0	NaN	NaN	NaN	NaN	NaN	NaN	[]	NaN	0	,,,,,,,,,,,,,,,,,,,,,,,,,,,,,,,,,,,,,,,,,,,,,,,,,,,,,,,,,,,,,,,,,,,,	0	0
cg00001687	1	94	50	3	0	4e-13	77	chr20	89399551	0	CDK10;;;;	1	0
cg00001747	1	98	50	1	0	9e-16	86	chr13	104094694	0	,,,,,,,,,,,,,,,,,,,,,,,,,,,,,,,,,,,,,,,,,,,,,,,,,,,,,,,,,,,,,,,,,,,,	NaN	0
cg00001791	1	95.92	49	1	1	4e-13	77	chr13	101798876	0	TMEM182;;;;	1	2
cg00001793	1	100	50	0	0	2e-17	91.5	chr11	12179569	0	ETV6;;;;	1	0
cg00001809	0	NaN	NaN	NaN	NaN	NaN	NaN	[]	NaN	0	,,,,,,,,,,,,,,,,,,,,,,,,,,,,,,,,,,,,,,,,,,,,,,,,,,,,,,,,,,,,,,,,,,,,	NaN	0
cg00001854	1	94.23	52	1	1	1e-13	78.8	chr20	45774329	0	DNAJA2;;;;	1	0
cg00001874	1	95.83	48	2	0	1e-13	78.8	chr9	67851612	0	ATOH7;;;;	1	2
cg00001930	1	95.83	48	2	0	1e-13	78.8	chr18	57689085	0	TNFRSF11A;;;;	NaN	0
cg00002028	0	NaN	NaN	NaN	NaN	NaN	NaN	[]	NaN	0	,,,,,,,,,,,,,,,,,,,,,,,,,,,,,,,,,,,,,,,,,,,,,,,,,,,,,,,,,,,,,,,,,,,,	0	0
cg00002033	1	100	45	0	0	1e-14	82.4	C123382434	94	0	,,,,,,,,,,,,,,,,,,,,,,,,,,,,,,,,,,,,,,,,,,,,,,,,,,,,,,,,,,,,,,,,,,,,	0	0
cg00002080	1	96	50	2	0	1e-14	82.4	chr3	17312146	0	RWDD2B;;;;	1	0
cg00002116	1	93.75	48	3	0	5e-12	73.4	chr16	79626538	0	HGS;MRPL12;;;	1	0
cg00002145	1	91.67	48	4	0	7e-11	69.8	chr12	102510983	0	COL6A3;;;;	1	0
cg00002190	1	95.83	48	2	0	1e-13	78.8	chr8	20075089	0	,,,,,,,,,,,,,,,,,,,,,,,,,,,,,,,,,,,,,,,,,,,,,,,,,,,,,,,,,,,,,,,,,,,,	NaN	2
cg00002224	0	NaN	NaN	NaN	NaN	NaN	NaN	[]	NaN	0	,,,,,,,,,,,,,,,,,,,,,,,,,,,,,,,,,,,,,,,,,,,,,,,,,,,,,,,,,,,,,,,,,,,,	0	0
cg00002236	1	98	50	1	0	9e-16	86	chr18	65843585	0	RTTN;;;;	1	0
cg00002406	1	100	50	0	0	2e-17	91.5	chr20	28941637	0	TBC1D10B;CD2BP2;;;	1	0
cg00002426	1	98	50	1	0	9e-16	86	chr2	79464911	0	SLMAP;;;;	1	0
cg00002449	1	96	50	2	0	1e-14	82.4	scaffold1497	176516	0	,,,,,,,,,,,,,,,,,,,,,,,,,,,,,,,,,,,,,,,,,,,,,,,,,,,,,,,,,,,,,,,,,,,,	NaN	0
cg00002464	1	100	50	0	0	2e-17	91.5	scaffold8101	7655	0	NOV;;;;	1	0
cg00002473	0	NaN	NaN	NaN	NaN	NaN	NaN	[]	NaN	0	,,,,,,,,,,,,,,,,,,,,,,,,,,,,,,,,,,,,,,,,,,,,,,,,,,,,,,,,,,,,,,,,,,,,	0	0
cg00002490	1	92	50	4	0	5e-12	73.4	chr1	1626302	0	MXD4;ZFYVE28;;;	1	0
cg00002531	1	96	50	2	0	1e-14	82.4	chr3	168597428	0	SND1;;;;	1	0
cg00002591	1	92	50	4	0	5e-12	73.4	chr2	84426587	0	TMEM110;;;;	0	0
cg00002593	0	NaN	NaN	NaN	NaN	NaN	NaN	[]	NaN	0	,,,,,,,,,,,,,,,,,,,,,,,,,,,,,,,,,,,,,,,,,,,,,,,,,,,,,,,,,,,,,,,,,,,,	0	0
cg00002597	1	95.65	46	2	0	2e-12	75.2	chr20	30097514	0	COX6A2;ITGAD;ZNF843;;	1	0
cg00002646	1	95.92	49	2	0	4e-14	80.6	chr1	134676674	0	S100A6;S100A4;S100A3;S100A5;	1	0
cg00002660	1	94	50	3	0	4e-13	77	chr11	53794486	0	SMARCC2;;;;	1	0
cg00002719	0	NaN	NaN	NaN	NaN	NaN	NaN	[]	NaN	0	,,,,,,,,,,,,,,,,,,,,,,,,,,,,,,,,,,,,,,,,,,,,,,,,,,,,,,,,,,,,,,,,,,,,	0	0
cg00002749	1	97.78	45	1	0	4e-13	77	chr16	44802914	0	TMEM49;;;;	1	0
cg00002769	0	NaN	NaN	NaN	NaN	NaN	NaN	[]	NaN	0	,,,,,,,,,,,,,,,,,,,,,,,,,,,,,,,,,,,,,,,,,,,,,,,,,,,,,,,,,,,,,,,,,,,,	NaN	0
cg00002808	1	96	50	1	1	1e-13	78.8	chr1	149723365	0	C1orf65;;;;	1	0
cg00002809	1	94	50	3	0	4e-13	77	chr16	76338937	0	DNAH17;;;;	1	0
cg00002810	1	100	50	0	0	2e-17	91.5	chr1	61952536	0	,,,,,,,,,,,,,,,,,,,,,,,,,,,,,,,,,,,,,,,,,,,,,,,,,,,,,,,,,,,,,,,,,,,,	0	0
cg00002837	1	96	50	2	0	1e-14	82.4	chr1	48193253	0	,,,,,,,,,,,,,,,,,,,,,,,,,,,,,,,,,,,,,,,,,,,,,,,,,,,,,,,,,,,,,,,,,,,,	NaN	0
cg00002930	1	97.96	49	1	0	3e-15	84.2	chr4	31317568	0	BAT1;NFKBIL1;ATP6V1G2;;	1	1
cg00003014	0	NaN	NaN	NaN	NaN	NaN	NaN	[]	NaN	0	,,,,,,,,,,,,,,,,,,,,,,,,,,,,,,,,,,,,,,,,,,,,,,,,,,,,,,,,,,,,,,,,,,,,	0	0
cg00003091	1	92	50	3	1	7e-11	69.8	chr1	2201607	0	SLBP;TMEM129;;;	1	0
cg00003173	0	NaN	NaN	NaN	NaN	NaN	NaN	[]	NaN	0	,,,,,,,,,,,,,,,,,,,,,,,,,,,,,,,,,,,,,,,,,,,,,,,,,,,,,,,,,,,,,,,,,,,,	0	0
cg00003181	1	97.87	47	1	0	4e-14	80.6	chr4	119304619	0	,,,,,,,,,,,,,,,,,,,,,,,,,,,,,,,,,,,,,,,,,,,,,,,,,,,,,,,,,,,,,,,,,,,,	NaN	2
cg00003187	1	97.92	48	1	0	1e-14	82.4	chr1	11922014	0	ENO1,RERE,,,,,,,,,,,,,,,,,,,,,,,,,,,,,,,,,,,,,,,,,,,,,,,,	1	2
cg00003202	1	97.96	49	1	0	3e-15	84.2	scaffold283	263731	0	RFX5;;;;	1	0
cg00003287	1	97.83	46	1	0	1e-13	78.8	chr1	172341815	0	TNNT2;LAD1;;;	1	0
cg00003298	0	NaN	NaN	NaN	NaN	NaN	NaN	[]	NaN	0	,,,,,,,,,,,,,,,,,,,,,,,,,,,,,,,,,,,,,,,,,,,,,,,,,,,,,,,,,,,,,,,,,,,,	0	0
cg00003305	1	100	50	0	0	2e-17	91.5	chr19	37375510	0	,,,,,,,,,,,,,,,,,,,,,,,,,,,,,,,,,,,,,,,,,,,,,,,,,,,,,,,,,,,,,,,,,,,,	NaN	0
cg00003345	1	100	50	0	0	2e-17	91.5	chr1	14081727	0	AAA,PEX14,CASZ1,,,,,,,,,,,,,,,,,,,,,,,,,,,,,,,,,,,,,,,,,,,,,,,	1	0
cg00003513	1	93.88	49	3	0	2e-12	75.2	chr1	14019687	0	AAA,PEX14,CASZ1,,,,,,,,,,,,,,,,,,,,,,,,,,,,,,,,,,,,,,,,,,,,,,,	1	0
cg00003529	1	100	48	0	0	2e-16	87.8	chr2	139730099	0	C3orf16;;;;	1	2
cg00003578	1	98	50	1	0	9e-16	86	chr1	15911326	0	,,,,,,,,,,,,,,,,,,,,,,,,,,,,,,,,,,,,,,,,,,,,,,,,,,,,,,,,,,,,,,,,,,,,	NaN	0
cg00003625	1	98	50	1	0	9e-16	86	chr16	35785384	0	WFIKKN2;;;;	1	0
cg00003722	1	97.87	47	1	0	4e-14	80.6	chr9	4792082	0	,,,,,,,,,,,,,,,,,,,,,,,,,,,,,,,,,,,,,,,,,,,,,,,,,,,,,,,,,,,,,,,,,,,,	NaN	0
cg00003784	1	98	50	1	0	9e-16	86	chr16	61407260	0	DDX5;CCDC45;POLG2;;	1	0
cg00003818	0	NaN	NaN	NaN	NaN	NaN	NaN	[]	NaN	0	,,,,,,,,,,,,,,,,,,,,,,,,,,,,,,,,,,,,,,,,,,,,,,,,,,,,,,,,,,,,,,,,,,,,	0	0
cg00003858	1	100	50	0	0	2e-17	91.5	chr1	48776509	0	RNF220;;;;	1	0
cg00003900	0	NaN	NaN	NaN	NaN	NaN	NaN	[]	NaN	0	,,,,,,,,,,,,,,,,,,,,,,,,,,,,,,,,,,,,,,,,,,,,,,,,,,,,,,,,,,,,,,,,,,,,	NaN	0
cg00003965	1	94	50	3	0	4e-13	77	chr2	29074312	0	RETNLB;;;;	1	0
cg00003969	0	NaN	NaN	NaN	NaN	NaN	NaN	[]	NaN	0	,,,,,,,,,,,,,,,,,,,,,,,,,,,,,,,,,,,,,,,,,,,,,,,,,,,,,,,,,,,,,,,,,,,,	NaN	2
cg00003994	1	98	50	1	0	9e-16	86	chr3	111713377	0	MEOX2;;;;	1	0
cg00004055	1	96	50	1	1	1e-13	78.8	chr20	65874671	0	CKLF;;;;	1	0
cg00004061	1	98	50	1	0	9e-16	86	chr4	78358747	0	,,,,,,,,,,,,,,,,,,,,,,,,,,,,,,,,,,,,,,,,,,,,,,,,,,,,,,,,,,,,,,,,,,,,	NaN	0
cg00004067	0	NaN	NaN	NaN	NaN	NaN	NaN	[]	NaN	0	,,,,,,,,,,,,,,,,,,,,,,,,,,,,,,,,,,,,,,,,,,,,,,,,,,,,,,,,,,,,,,,,,,,,	0	0
cg00004072	1	92	50	4	0	5e-12	73.4	chr19	46524707	0	ZFP36;;;;	1	0
cg00004073	0	NaN	NaN	NaN	NaN	NaN	NaN	[]	NaN	0	,,,,,,,,,,,,,,,,,,,,,,,,,,,,,,,,,,,,,,,,,,,,,,,,,,,,,,,,,,,,,,,,,,,,	0	0
cg00004082	1	94	50	3	0	4e-13	77	chr5	5077370	0	SLC2A9;;;;	1	0
cg00004089	1	98	50	1	0	9e-16	86	chr16	74530017	0	MXRA7;;;;	1	0
cg00004105	1	100	50	0	0	2e-17	91.5	scaffold56	438941	0	LOXL4;;;;	1	0
cg00004121	0	NaN	NaN	NaN	NaN	NaN	NaN	[]	NaN	0	,,,,,,,,,,,,,,,,,,,,,,,,,,,,,,,,,,,,,,,,,,,,,,,,,,,,,,,,,,,,,,,,,,,,	NaN	0
cg00004192	0	NaN	NaN	NaN	NaN	NaN	NaN	[]	NaN	0	,,,,,,,,,,,,,,,,,,,,,,,,,,,,,,,,,,,,,,,,,,,,,,,,,,,,,,,,,,,,,,,,,,,,	0	0
cg00004207	1	100	50	0	0	2e-17	91.5	chr13	37702539	0	SFRS7;;;;	1	0
cg00004209	0	NaN	NaN	NaN	NaN	NaN	NaN	[]	NaN	0	,,,,,,,,,,,,,,,,,,,,,,,,,,,,,,,,,,,,,,,,,,,,,,,,,,,,,,,,,,,,,,,,,,,,	NaN	0
cg00004219	0	NaN	NaN	NaN	NaN	NaN	NaN	[]	NaN	0	,,,,,,,,,,,,,,,,,,,,,,,,,,,,,,,,,,,,,,,,,,,,,,,,,,,,,,,,,,,,,,,,,,,,	0	0
cg00004257	1	94	50	3	0	4e-13	77	chr1	37549350	0	CSMD2;;;;	1	0
cg00004421	1	98	50	1	0	9e-16	86	chr16	7538139	0	EIF4A1;SENP3;CD68;;	1	0
cg00004429	0	NaN	NaN	NaN	NaN	NaN	NaN	[]	NaN	0	,,,,,,,,,,,,,,,,,,,,,,,,,,,,,,,,,,,,,,,,,,,,,,,,,,,,,,,,,,,,,,,,,,,,	0	0
cg00004533	1	91.67	48	4	0	7e-11	69.8	chr3	2183628	0	AGPAT3;;;;	1	0
cg00004562	1	95.92	49	2	0	4e-14	80.6	chr4	30883574	0	CDSN;C6orf15;;;	1	0
cg00004608	0	NaN	NaN	NaN	NaN	NaN	NaN	[]	NaN	0	,,,,,,,,,,,,,,,,,,,,,,,,,,,,,,,,,,,,,,,,,,,,,,,,,,,,,,,,,,,,,,,,,,,,	NaN	0
cg00004667	1	98	50	1	0	9e-16	86	chr1	19036724	0	USMG5,ZBTB17,SPEN,HSPB7,EPHA2,CLCNKA,FAM131C,C1orf64,,,,,,,,,,,,,,,,,,,,,,,,,,,,,,,,,,,,,,,,,,	1	0
cg00004700	0	NaN	NaN	NaN	NaN	NaN	NaN	[]	NaN	0	,,,,,,,,,,,,,,,,,,,,,,,,,,,,,,,,,,,,,,,,,,,,,,,,,,,,,,,,,,,,,,,,,,,,	0	0
cg00004771	1	97.83	46	1	0	1e-13	78.8	chr4	68855220	1	KRT19,,,,,,,,,,,,,,,,,,,,,,,,,,,,,,,,,,,,,,,,,,,,,,,,,,,,,,,,,,,,,,,,,,,,	NaN	2
cg00004773	1	95.92	49	2	0	4e-14	80.6	chr11	74398583	0	,,,,,,,,,,,,,,,,,,,,,,,,,,,,,,,,,,,,,,,,,,,,,,,,,,,,,,,,,,,,,,,,,,,,	NaN	0
cg00004775	0	NaN	NaN	NaN	NaN	NaN	NaN	[]	NaN	0	,,,,,,,,,,,,,,,,,,,,,,,,,,,,,,,,,,,,,,,,,,,,,,,,,,,,,,,,,,,,,,,,,,,,	NaN	0
cg00004806	1	95.92	49	2	0	4e-14	80.6	chr4	160140990	0	AGPAT4;;;;	1	1
cg00004818	1	95.92	49	2	0	4e-14	80.6	chr5	172577727	0	AGA;;;;	1	1
cg00004859	1	95.83	48	2	0	1e-13	78.8	chr2	31506524	0	RP11-553A10.1;;;;	NaN	0
cg00004883	1	100	50	0	0	2e-17	91.5	chr20	74415752	0	LDHD;;;;	1	0
cg00004939	1	91.84	49	4	0	2e-11	71.6	chr7	132698905	0	ZFP36L1;AAA;;;	0	0
cg00004963	0	NaN	NaN	NaN	NaN	NaN	NaN	[]	NaN	0	,,,,,,,,,,,,,,,,,,,,,,,,,,,,,,,,,,,,,,,,,,,,,,,,,,,,,,,,,,,,,,,,,,,,	0	0
cg00004979	1	98	50	1	0	9e-16	86	chr11	114468744	0	SH2B3;;;;	1	0
cg00004996	1	96	50	2	0	1e-14	82.4	chr8	17738140	0	VPS37A,CNOT7,SLC7A2,MTMR7,ZDHHC2,PDGFRL,AAA,,,,,,,,,,,,,,,,,,,,,,,,,,,,,,,,,,,,,,,,,,,	1	0
cg00005010	0	NaN	NaN	NaN	NaN	NaN	NaN	[]	NaN	0	,,,,,,,,,,,,,,,,,,,,,,,,,,,,,,,,,,,,,,,,,,,,,,,,,,,,,,,,,,,,,,,,,,,,	0	0
cg00005040	1	98	50	1	0	9e-16	86	chr4	138693605	0	RSPO3;;;;	1	0
cg00005072	1	93.88	49	3	0	2e-12	75.2	chr20	88987788	0	AAA,ACSF3,ZNF778,CDH15,AAA,SLC22A31,AAA,,,,,,,,,,,,,,,,,,,,,,,,,,,,,,,,,,,,,,,,,,,	0	0
cg00005083	1	96	50	2	0	1e-14	82.4	chr4	46784613	0	TDRD6;;;;	1	0
cg00005112	1	100	50	0	0	2e-17	91.5	chr20	69469158	0	WWP2;;;;	1	0
cg00005164	0	NaN	NaN	NaN	NaN	NaN	NaN	[]	NaN	0	,,,,,,,,,,,,,,,,,,,,,,,,,,,,,,,,,,,,,,,,,,,,,,,,,,,,,,,,,,,,,,,,,,,,	0	0
cg00005166	1	95.45	44	2	0	2e-11	71.6	chr20	3475642	0	OR1F1;;;;	2	0
cg00005215	0	NaN	NaN	NaN	NaN	NaN	NaN	[]	NaN	0	,,,,,,,,,,,,,,,,,,,,,,,,,,,,,,,,,,,,,,,,,,,,,,,,,,,,,,,,,,,,,,,,,,,,	0	0
cg00005297	0	NaN	NaN	NaN	NaN	NaN	NaN	[]	NaN	0	,,,,,,,,,,,,,,,,,,,,,,,,,,,,,,,,,,,,,,,,,,,,,,,,,,,,,,,,,,,,,,,,,,,,	0	0
cg00005306	0	NaN	NaN	NaN	NaN	NaN	NaN	[]	NaN	0	,,,,,,,,,,,,,,,,,,,,,,,,,,,,,,,,,,,,,,,,,,,,,,,,,,,,,,,,,,,,,,,,,,,,	0	0
cg00005390	1	96	50	2	0	1e-14	82.4	chr4	42799506	1	ATP6V0C,ATP6V0C,,,,,,,,,,,,,,,,,,,,,,,,,,,,,,,,,,,,,,,,,,,,,,,,,,,,,,,,,,,,,,,,,,,	1	0
cg00005437	1	94	50	3	0	4e-13	77	chr16	18547686	0	DRG2;;;;	1	0
cg00005541	0	NaN	NaN	NaN	NaN	NaN	NaN	[]	NaN	0	,,,,,,,,,,,,,,,,,,,,,,,,,,,,,,,,,,,,,,,,,,,,,,,,,,,,,,,,,,,,,,,,,,,,	NaN	0
cg00005543	0	NaN	NaN	NaN	NaN	NaN	NaN	[]	NaN	0	,,,,,,,,,,,,,,,,,,,,,,,,,,,,,,,,,,,,,,,,,,,,,,,,,,,,,,,,,,,,,,,,,,,,	0	0
cg00005617	1	97.96	49	1	0	3e-15	84.2	chrX	68623276	0	EFNB1;;;;	1	1
cg00005619	1	98	50	1	0	9e-16	86	chr14	24536794	0	FAM180B;;;;	1	0
cg00005622	0	NaN	NaN	NaN	NaN	NaN	NaN	[]	NaN	0	,,,,,,,,,,,,,,,,,,,,,,,,,,,,,,,,,,,,,,,,,,,,,,,,,,,,,,,,,,,,,,,,,,,,	NaN	0
cg00005740	1	91.84	49	4	0	2e-11	71.6	chr17	3963164	0	,,,,,,,,,,,,,,,,,,,,,,,,,,,,,,,,,,,,,,,,,,,,,,,,,,,,,,,,,,,,,,,,,,,,	NaN	0
cg00005817	1	100	49	0	0	7e-17	89.7	chr5	55963992	0	EPGN;MTHFD2L;;;	1	1
cg00005847	1	100	50	0	0	2e-17	91.5	chr12	39271882	0	HOXD3;;;;	1	0
cg00005849	1	94	50	3	0	4e-13	77	chr12	101340522	0	,,,,,,,,,,,,,,,,,,,,,,,,,,,,,,,,,,,,,,,,,,,,,,,,,,,,,,,,,,,,,,,,,,,,	NaN	0
cg00005861	1	93.88	49	2	1	2e-11	71.6	chr9	109935504	0	,,,,,,,,,,,,,,,,,,,,,,,,,,,,,,,,,,,,,,,,,,,,,,,,,,,,,,,,,,,,,,,,,,,,	NaN	0
cg00006032	1	91.67	48	4	0	7e-11	69.8	chr7	130334022	0	AAA,AAA,GLTP,,,,,,,,,,,,,,,,,,,,,,,,,,,,,,,,,,,,,,,,,,,,,,,	0	0
cg00006081	1	96	50	2	0	1e-14	82.4	chr9	122783828	0	HMX2;;;;	1	0
cg00006090	0	NaN	NaN	NaN	NaN	NaN	NaN	[]	NaN	0	,,,,,,,,,,,,,,,,,,,,,,,,,,,,,,,,,,,,,,,,,,,,,,,,,,,,,,,,,,,,,,,,,,,,	0	0
cg00006122	1	91.84	49	4	0	2e-11	71.6	chr11	49654991	0	C12orf44;;;;	1	0
cg00006198	1	95.92	49	1	1	4e-13	77	chr1	135704235	0	TDRD10;SHE;;;	1	0
cg00006243	0	NaN	NaN	NaN	NaN	NaN	NaN	[]	NaN	0	,,,,,,,,,,,,,,,,,,,,,,,,,,,,,,,,,,,,,,,,,,,,,,,,,,,,,,,,,,,,,,,,,,,,	0	0
cg00006397	1	98	50	1	0	9e-16	86	chr1	141767432	0	NCSTN;NHLH1;;;	1	0
cg00006414	0	NaN	NaN	NaN	NaN	NaN	NaN	[]	NaN	0	,,,,,,,,,,,,,,,,,,,,,,,,,,,,,,,,,,,,,,,,,,,,,,,,,,,,,,,,,,,,,,,,,,,,	0	0
cg00006459	1	100	49	0	0	7e-17	89.7	scaffold2873	58480	1	CREM,CUL2,AAA,LRRC49,UACA,THAP10,LARP6,,,,,,,,,,,,,,,,,,,,,,,,,,,,,,,,,,,,,,,,,,,,,,,,,,,,,,,,,,,,,,	NaN	2
cg00006626	1	97.87	47	1	0	4e-14	80.6	scaffold10314	2601	0	,,,,,,,,,,,,,,,,,,,,,,,,,,,,,,,,,,,,,,,,,,,,,,,,,,,,,,,,,,,,,,,,,,,,	0	2
cg00006787	1	98	50	1	0	9e-16	86	chr17	91220555	0	,,,,,,,,,,,,,,,,,,,,,,,,,,,,,,,,,,,,,,,,,,,,,,,,,,,,,,,,,,,,,,,,,,,,	NaN	0
cg00006815	1	96	50	2	0	1e-14	82.4	chrX	103904031	0	AAA,,,,,,,,,,,,,,,,,,,,,,,,,,,,,,,,,,,,,,,,,,,,,,,,,	0	0
cg00006867	1	93.75	48	0	1	2e-11	71.6	chr7	68142070	0	WDR93,POLG,PLIN1,PEX11A,C15orf42,KIF7,RHCG,AAA,,,,,,,,,,,,,,,,,,,,,,,,,,,,,,,,,,,,,,,,,,	0	0
cg00006884	1	96	50	2	0	1e-14	82.4	chr3	103825409	0	CCDC126,TRA2A,C7orf46,STK31,IGF2BP3,,,,,,,,,,,,,,,,,,,,,,,,,,,,,,,,,,,,,,,,,,,,,	1	0
cg00006948	0	NaN	NaN	NaN	NaN	NaN	NaN	[]	NaN	0	,,,,,,,,,,,,,,,,,,,,,,,,,,,,,,,,,,,,,,,,,,,,,,,,,,,,,,,,,,,,,,,,,,,,	NaN	0
cg00007032	1	98	50	1	0	9e-16	86	chr17	9150302	0	AAA;;;;	0	0
cg00007036	0	NaN	NaN	NaN	NaN	NaN	NaN	[]	NaN	0	,,,,,,,,,,,,,,,,,,,,,,,,,,,,,,,,,,,,,,,,,,,,,,,,,,,,,,,,,,,,,,,,,,,,	0	0
cg00007064	1	93.75	48	3	0	5e-12	73.4	chr15	14190151	0	LHX6;;;;	1	2
cg00007076	1	95.83	48	2	0	1e-13	78.8	chr8	70867571	0	RRS1;ADHFE1;;;	1	2
cg00007215	1	95.74	47	2	0	4e-13	77	C124912748	165	0	,,,,,,,,,,,,,,,,,,,,,,,,,,,,,,,,,,,,,,,,,,,,,,,,,,,,,,,,,,,,,,,,,,,,	NaN	0
cg00007221	0	NaN	NaN	NaN	NaN	NaN	NaN	[]	NaN	0	,,,,,,,,,,,,,,,,,,,,,,,,,,,,,,,,,,,,,,,,,,,,,,,,,,,,,,,,,,,,,,,,,,,,	0	0
cg00007226	0	NaN	NaN	NaN	NaN	NaN	NaN	[]	NaN	0	,,,,,,,,,,,,,,,,,,,,,,,,,,,,,,,,,,,,,,,,,,,,,,,,,,,,,,,,,,,,,,,,,,,,	0	0
cg00007239	1	96.08	51	1	1	4e-14	80.6	chr5	160089465	0	AAA;;;;	0	0
cg00007269	1	96	50	2	0	1e-14	82.4	chr19	2922167	0	ZNF77;;;;	1	0
cg00007300	1	96	50	2	0	1e-14	82.4	chr7	86351431	0	LRRC16B;;;;	1	0
cg00007324	0	NaN	NaN	NaN	NaN	NaN	NaN	[]	NaN	0	,,,,,,,,,,,,,,,,,,,,,,,,,,,,,,,,,,,,,,,,,,,,,,,,,,,,,,,,,,,,,,,,,,,,	0	0
cg00007326	1	100	50	0	0	2e-17	91.5	scaffold8832	23525	0	,,,,,,,,,,,,,,,,,,,,,,,,,,,,,,,,,,,,,,,,,,,,,,,,,,,,,,,,,,,,,,,,,,,,	0	0
cg00007420	1	92.45	53	1	1	4e-13	77	chr4	96699122	0	C6orf168;;;;	1	0
cg00007426	1	95.83	48	2	0	1e-13	78.8	chr12	104887155	0	,,,,,,,,,,,,,,,,,,,,,,,,,,,,,,,,,,,,,,,,,,,,,,,,,,,,,,,,,,,,,,,,,,,,	NaN	0
cg00007466	0	NaN	NaN	NaN	NaN	NaN	NaN	[]	NaN	0	,,,,,,,,,,,,,,,,,,,,,,,,,,,,,,,,,,,,,,,,,,,,,,,,,,,,,,,,,,,,,,,,,,,,	0	0
cg00007540	1	93.88	49	3	0	2e-12	75.2	chr7	167963206	0	,,,,,,,,,,,,,,,,,,,,,,,,,,,,,,,,,,,,,,,,,,,,,,,,,,,,,,,,,,,,,,,,,,,,	NaN	0
cg00007644	1	96	50	0	2	2e-12	75.2	chr14	51437426	0	SLC6A5;;;;	1	0
cg00007675	1	100	50	0	0	2e-17	91.5	chr8	38838031	0	ERLIN2;;;;	1	0
cg00007800	0	NaN	NaN	NaN	NaN	NaN	NaN	[]	NaN	0	,,,,,,,,,,,,,,,,,,,,,,,,,,,,,,,,,,,,,,,,,,,,,,,,,,,,,,,,,,,,,,,,,,,,	NaN	0
cg00007810	1	92	50	4	0	5e-12	73.4	chr9	84512285	1	MBL2,MBL2,LINC00935,DDX23,C12orf41,CCNT1,CACNB3,ADCY6,LALBA,RND1,AAA,,,,,,,,,,,,,,,,,,,,,,,,,,,,,,,,,,,,,,,,,,,,,,,,,,,,,,,,,,	NaN	0
cg00007898	1	96	50	2	0	1e-14	82.4	chr1	168333306	0	DSTYK;;;;	1	0
cg00007981	1	95.83	48	2	0	1e-13	78.8	chr14	93281575	0	PANX1;;;;	1	0
cg00007987	1	98	50	1	0	9e-16	86	chr19	62543792	0	ZNF581;;;;	1	0
cg00008004	0	NaN	NaN	NaN	NaN	NaN	NaN	[]	NaN	0	,,,,,,,,,,,,,,,,,,,,,,,,,,,,,,,,,,,,,,,,,,,,,,,,,,,,,,,,,,,,,,,,,,,,	NaN	0
cg00008033	1	94	50	3	0	4e-13	77	chr19	58965872	0	AAA;AAA;;;	0	0
cg00008036	1	94	50	1	1	2e-12	75.2	chr1	194573914	0	TOR1AIP1,TDRD5,TOR1AIP2,AAA,AAA,NPHS2,FAM163A,,,,,,,,,,,,,,,,,,,,,,,,,,,,,,,,,,,,,,,,,,,	1	0
cg00008188	0	NaN	NaN	NaN	NaN	NaN	NaN	[]	NaN	0	,,,,,,,,,,,,,,,,,,,,,,,,,,,,,,,,,,,,,,,,,,,,,,,,,,,,,,,,,,,,,,,,,,,,	0	0
cg00008345	1	96	50	2	0	1e-14	82.4	chr12	96968339	0	PDE6D;;;;	1	0
cg00008387	1	92	50	4	0	5e-12	73.4	chr20	48871182	0	TMEM188;;;;	1	0
cg00008446	1	100	50	0	0	2e-17	91.5	chr1	138184412	0	INSRR;;;;	1	0
cg00008452	1	100	48	0	0	2e-16	87.8	chr11	101349036	0	APAF1;;;;	1	1
cg00008488	1	94	50	3	0	4e-13	77	chr6	174813172	0	,,,,,,,,,,,,,,,,,,,,,,,,,,,,,,,,,,,,,,,,,,,,,,,,,,,,,,,,,,,,,,,,,,,,	NaN	0
cg00008493	0	NaN	NaN	NaN	NaN	NaN	NaN	[]	NaN	0	,,,,,,,,,,,,,,,,,,,,,,,,,,,,,,,,,,,,,,,,,,,,,,,,,,,,,,,,,,,,,,,,,,,,	0	0
cg00008544	1	100	50	0	0	2e-17	91.5	chr6	179766703	0	MAPK9,CNOT6,GFPT2,,,,,,,,,,,,,,,,,,,,,,,,,,,,,,,,,,,,,,,,,,,,,,,	1	0
cg00008564	1	97.78	45	1	0	4e-13	77	chr4	27888346	0	HIST1H3B;AAA;HIST1H1B;;	NaN	0
cg00008612	1	96	50	1	1	1e-13	78.8	chr17	39724254	0	DIAPH3;;;;	1	0
cg00008621	1	100	48	0	0	2e-16	87.8	chr7	125524503	0	HIF1A;;;;	1	1
cg00008629	1	96	50	2	0	1e-14	82.4	chr15	24243950	0	HSDL2,ROD1,C9orf147,SUSD1,,,,,,,,,,,,,,,,,,,,,,,,,,,,,,,,,,,,,,,,,,,,,,	1	0
cg00008647	0	NaN	NaN	NaN	NaN	NaN	NaN	[]	NaN	0	,,,,,,,,,,,,,,,,,,,,,,,,,,,,,,,,,,,,,,,,,,,,,,,,,,,,,,,,,,,,,,,,,,,,	0	0
cg00008665	1	93.75	48	3	0	5e-12	73.4	chr2	94553056	0	AAA,ZNF662,C3orf39,FAM198A,,,,,,,,,,,,,,,,,,,,,,,,,,,,,,,,,,,,,,,,,,,,,,	1	0
cg00008671	1	96	50	2	0	1e-14	82.4	chr9	51790742	0	GHITM,FAM190,LRIT1,CDHR1,C10orf99,LRIT2,RGR,,,,,,,,,,,,,,,,,,,,,,,,,,,,,,,,,,,,,,,,,,,	2	0
cg00008695	0	NaN	NaN	NaN	NaN	NaN	NaN	[]	NaN	0	,,,,,,,,,,,,,,,,,,,,,,,,,,,,,,,,,,,,,,,,,,,,,,,,,,,,,,,,,,,,,,,,,,,,	NaN	0
cg00008713	0	NaN	NaN	NaN	NaN	NaN	NaN	[]	NaN	0	,,,,,,,,,,,,,,,,,,,,,,,,,,,,,,,,,,,,,,,,,,,,,,,,,,,,,,,,,,,,,,,,,,,,	0	0
cg00008737	0	NaN	NaN	NaN	NaN	NaN	NaN	[]	NaN	0	,,,,,,,,,,,,,,,,,,,,,,,,,,,,,,,,,,,,,,,,,,,,,,,,,,,,,,,,,,,,,,,,,,,,	0	0
cg00008800	1	92	50	4	0	5e-12	73.4	chr13	37406949	0	,,,,,,,,,,,,,,,,,,,,,,,,,,,,,,,,,,,,,,,,,,,,,,,,,,,,,,,,,,,,,,,,,,,,	NaN	0
cg00008810	1	98	50	1	0	9e-16	86	chr1	57764064	0	DMRTB1;;;;	1	0
cg00008819	1	94	50	3	0	4e-13	77	chr1	547454	0	C4orf44;;;;	1	0
cg00008823	1	100	50	0	0	2e-17	91.5	scaffold3562	898834	0	NRD1;;;;	1	0
cg00008839	1	96	50	2	0	1e-14	82.4	chr19	2179735	0	C19orf36,AAA,DOT1L,TIMM13,LMNB2,AMH,AAA,AP3D1,TMPRSS9,JSRP1,LINGO3,AAA,LSM7,,,,,,,,,,,,,,,,,,,,,,,,,,,,,,,,,,,,,	0	0
cg00008932	1	93.88	49	3	0	2e-12	75.2	chrX	72029314	0	RPS4X;;;;	1	0
cg00008945	1	97.96	49	1	0	3e-15	84.2	chrX	80795919	0	HMGN5;;;;	1	1
cg00008971	1	96	50	2	0	1e-14	82.4	chr1	49718371	0	MMACHC;;;;	1	0
cg00009001	1	98	50	1	0	9e-16	86	chr11	122907041	0	CIT;;;;	1	0
cg00009038	0	NaN	NaN	NaN	NaN	NaN	NaN	[]	NaN	0	,,,,,,,,,,,,,,,,,,,,,,,,,,,,,,,,,,,,,,,,,,,,,,,,,,,,,,,,,,,,,,,,,,,,	NaN	0
cg00009053	1	96	50	2	0	1e-14	82.4	chr14	12771156	0	SYT7;;;;	1	0
cg00009088	1	95.92	49	2	0	4e-14	80.6	chr14	13148336	0	DAK,DDB1,VPS37C,CD6,CD5,AAA,,,,,,,,,,,,,,,,,,,,,,,,,,,,,,,,,,,,,,,,,,,,	1	1
cg00009167	1	90.38	52	3	1	7e-11	69.8	chr1	114737456	0	C1orf194;PCBP1;;;	1	0
cg00009196	1	97.96	49	1	0	3e-15	84.2	chr10	53983562	0	RIN2;;;;	1	1
cg00009214	0	NaN	NaN	NaN	NaN	NaN	NaN	[]	NaN	0	,,,,,,,,,,,,,,,,,,,,,,,,,,,,,,,,,,,,,,,,,,,,,,,,,,,,,,,,,,,,,,,,,,,,	0	0
cg00009292	1	96	50	2	0	1e-14	82.4	chr1	54650547	0	DMRTA2;;;;	NaN	0
cg00009293	1	100	50	0	0	2e-17	91.5	chr3	82237421	0	AEBP1;;;;	1	0
cg00009306	1	97.87	47	1	0	4e-14	80.6	chr7	84383941	0	AAA;;;;	NaN	0
cg00009349	1	97.92	48	1	0	1e-14	82.4	chr7	84068735	0	AAA;AAA;;;	NaN	0
cg00009364	0	NaN	NaN	NaN	NaN	NaN	NaN	[]	NaN	0	,,,,,,,,,,,,,,,,,,,,,,,,,,,,,,,,,,,,,,,,,,,,,,,,,,,,,,,,,,,,,,,,,,,,	0	0
cg00009407	1	96	50	2	0	1e-14	82.4	chr7	153210912	0	TTC8;;;;	1	0
cg00009412	1	91.84	49	4	0	2e-11	71.6	chr13	123584972	0	DDX18;;;;	1	0
cg00009421	0	NaN	NaN	NaN	NaN	NaN	NaN	[]	NaN	0	,,,,,,,,,,,,,,,,,,,,,,,,,,,,,,,,,,,,,,,,,,,,,,,,,,,,,,,,,,,,,,,,,,,,	0	0
cg00009436	1	95.83	48	2	0	1e-13	78.8	chr5	180636786	0	CCDC110;;;;	NaN	2
cg00009523	0	NaN	NaN	NaN	NaN	NaN	NaN	[]	NaN	0	,,,,,,,,,,,,,,,,,,,,,,,,,,,,,,,,,,,,,,,,,,,,,,,,,,,,,,,,,,,,,,,,,,,,	0	0
cg00009553	1	95.92	49	2	0	4e-14	80.6	chr20	60930079	0	CDH8;;;;	1	1
cg00009750	1	100	50	0	0	2e-17	91.5	chr12	65484393	0	CDK15;;;;	1	0
cg00009796	0	NaN	NaN	NaN	NaN	NaN	NaN	[]	NaN	0	,,,,,,,,,,,,,,,,,,,,,,,,,,,,,,,,,,,,,,,,,,,,,,,,,,,,,,,,,,,,,,,,,,,,	NaN	0
cg00009834	0	NaN	NaN	NaN	NaN	NaN	NaN	[]	NaN	0	,,,,,,,,,,,,,,,,,,,,,,,,,,,,,,,,,,,,,,,,,,,,,,,,,,,,,,,,,,,,,,,,,,,,	NaN	0
cg00009871	1	96	50	1	1	1e-13	78.8	chr17	84315977	0	ERCC5;;;;	0	0
cg00009916	0	NaN	NaN	NaN	NaN	NaN	NaN	[]	NaN	0	,,,,,,,,,,,,,,,,,,,,,,,,,,,,,,,,,,,,,,,,,,,,,,,,,,,,,,,,,,,,,,,,,,,,	0	0
cg00009922	0	NaN	NaN	NaN	NaN	NaN	NaN	[]	NaN	0	,,,,,,,,,,,,,,,,,,,,,,,,,,,,,,,,,,,,,,,,,,,,,,,,,,,,,,,,,,,,,,,,,,,,	0	0
cg00009927	1	96	50	2	0	1e-14	82.4	chr20	1111243	0	AAA;;;;	NaN	0
cg00009944	0	NaN	NaN	NaN	NaN	NaN	NaN	[]	NaN	0	,,,,,,,,,,,,,,,,,,,,,,,,,,,,,,,,,,,,,,,,,,,,,,,,,,,,,,,,,,,,,,,,,,,,	NaN	0
cg00009970	0	NaN	NaN	NaN	NaN	NaN	NaN	[]	NaN	0	,,,,,,,,,,,,,,,,,,,,,,,,,,,,,,,,,,,,,,,,,,,,,,,,,,,,,,,,,,,,,,,,,,,,	0	0
cg00010046	0	NaN	NaN	NaN	NaN	NaN	NaN	[]	NaN	0	,,,,,,,,,,,,,,,,,,,,,,,,,,,,,,,,,,,,,,,,,,,,,,,,,,,,,,,,,,,,,,,,,,,,	0	0
cg00010078	1	93.62	47	3	0	2e-11	71.6	chr13	108561448	0	SH3RF3;;;;	1	0
cg00010108	0	NaN	NaN	NaN	NaN	NaN	NaN	[]	NaN	0	,,,,,,,,,,,,,,,,,,,,,,,,,,,,,,,,,,,,,,,,,,,,,,,,,,,,,,,,,,,,,,,,,,,,	NaN	0
cg00010168	0	NaN	NaN	NaN	NaN	NaN	NaN	[]	NaN	0	,,,,,,,,,,,,,,,,,,,,,,,,,,,,,,,,,,,,,,,,,,,,,,,,,,,,,,,,,,,,,,,,,,,,	0	0
cg00010242	1	95.65	46	2	0	2e-12	75.2	chr6	19420568	1	AAA,AAA,,,,,,,,,,,,,,,,,,,,,,,,,,,,,,,,,,,,,,,,,,,,,,,,,,,,,,,,,,,,,,,,,,,	0	0
cg00010266	0	NaN	NaN	NaN	NaN	NaN	NaN	[]	NaN	0	,,,,,,,,,,,,,,,,,,,,,,,,,,,,,,,,,,,,,,,,,,,,,,,,,,,,,,,,,,,,,,,,,,,,	0	0
cg00010445	0	NaN	NaN	NaN	NaN	NaN	NaN	[]	NaN	0	,,,,,,,,,,,,,,,,,,,,,,,,,,,,,,,,,,,,,,,,,,,,,,,,,,,,,,,,,,,,,,,,,,,,	0	0
cg00010654	1	95.83	48	2	0	1e-13	78.8	chr1	49205099	0	HECTD3;;;;	1	2
cg00010659	0	NaN	NaN	NaN	NaN	NaN	NaN	[]	NaN	0	,,,,,,,,,,,,,,,,,,,,,,,,,,,,,,,,,,,,,,,,,,,,,,,,,,,,,,,,,,,,,,,,,,,,	0	0
cg00010672	0	NaN	NaN	NaN	NaN	NaN	NaN	[]	NaN	0	,,,,,,,,,,,,,,,,,,,,,,,,,,,,,,,,,,,,,,,,,,,,,,,,,,,,,,,,,,,,,,,,,,,,	NaN	0
cg00010742	0	NaN	NaN	NaN	NaN	NaN	NaN	[]	NaN	0	,,,,,,,,,,,,,,,,,,,,,,,,,,,,,,,,,,,,,,,,,,,,,,,,,,,,,,,,,,,,,,,,,,,,	0	1
cg00010789	1	100	50	0	0	2e-17	91.5	scaffold2640	23419	1	NCL,,,,,,,,,,,,,,,,,,,,,,,,,,,,,,,,,,,,,,,,,,,,,,,,,,,,,,,,,,,,,,,,,,,,	1	0
cg00010853	1	100	50	0	0	2e-17	91.5	chr4	30452803	0	KIAA1949;;;;	1	0
cg00010890	1	93.75	48	3	0	5e-12	73.4	chr11	74097239	0	,,,,,,,,,,,,,,,,,,,,,,,,,,,,,,,,,,,,,,,,,,,,,,,,,,,,,,,,,,,,,,,,,,,,	NaN	0
cg00010932	0	NaN	NaN	NaN	NaN	NaN	NaN	[]	NaN	0	,,,,,,,,,,,,,,,,,,,,,,,,,,,,,,,,,,,,,,,,,,,,,,,,,,,,,,,,,,,,,,,,,,,,	0	0
cg00010946	1	100	48	0	0	2e-16	87.8	chr2	131227085	0	SHOX2;;;;	1	1
cg00010947	1	95.35	43	2	0	7e-11	69.8	chr5	46658830	0	MRPS18C;;;;	1	2
cg00010954	1	100	50	0	0	2e-17	91.5	chr20	53498402	0	,,,,,,,,,,,,,,,,,,,,,,,,,,,,,,,,,,,,,,,,,,,,,,,,,,,,,,,,,,,,,,,,,,,,	NaN	0
cg00010992	1	98	50	1	0	9e-16	86	chr5	83450070	0	TIGD2;;;;	1	0
cg00011122	1	94	50	3	0	4e-13	77	chr20	11711626	0	CTD-3088G3.8;;;;	0	0
cg00011200	1	92	50	4	0	5e-12	73.4	chrX	47286892	0	EBP;PORCN;;;	1	0
cg00011203	1	98	50	1	0	9e-16	86	chr1	12477953	0	,,,,,,,,,,,,,,,,,,,,,,,,,,,,,,,,,,,,,,,,,,,,,,,,,,,,,,,,,,,,,,,,,,,,	NaN	0
cg00011225	0	NaN	NaN	NaN	NaN	NaN	NaN	[]	NaN	0	,,,,,,,,,,,,,,,,,,,,,,,,,,,,,,,,,,,,,,,,,,,,,,,,,,,,,,,,,,,,,,,,,,,,	0	0
cg00011239	1	93.62	47	3	0	2e-11	71.6	chr13	19301149	0	C2orf43;;;;	NaN	0
cg00011247	0	NaN	NaN	NaN	NaN	NaN	NaN	[]	NaN	0	,,,,,,,,,,,,,,,,,,,,,,,,,,,,,,,,,,,,,,,,,,,,,,,,,,,,,,,,,,,,,,,,,,,,	0	0
cg00011284	1	91.84	49	4	0	2e-11	71.6	chr20	52339227	0	RBL2;;;;	1	0
cg00011346	1	100	50	0	0	2e-17	91.5	chr12	76243168	0	,,,,,,,,,,,,,,,,,,,,,,,,,,,,,,,,,,,,,,,,,,,,,,,,,,,,,,,,,,,,,,,,,,,,	0	0
cg00011350	1	98	50	1	0	9e-16	86	chr11	46534767	0	KMT2D;;;;	0	0
cg00011459	1	95.92	49	2	0	4e-14	80.6	chr20	9205884	0	TMEM186;;;;	1	1
cg00011460	1	96	50	2	0	1e-14	82.4	chr5	35935013	0	RBM47;;;;	1	0
cg00011482	1	98	50	1	0	9e-16	86	chr7	99418299	0	PAX9;;;;	1	0
cg00011513	1	95.83	48	2	0	1e-13	78.8	scaffold3077	20534	0	LCE5A;;;;	1	0
cg00011564	1	94	50	1	2	7e-11	69.8	chr20	3801098	0	CLUAP1;NLRC3;;;	1	0
cg00011578	1	100	50	0	0	2e-17	91.5	chr19	53472330	0	PPP5C;;;;	1	0
cg00011605	1	94	50	3	0	4e-13	77	chr20	84730999	0	,,,,,,,,,,,,,,,,,,,,,,,,,,,,,,,,,,,,,,,,,,,,,,,,,,,,,,,,,,,,,,,,,,,,	NaN	0
cg00011616	1	96	50	1	1	1e-13	78.8	chr16	75502309	0	,,,,,,,,,,,,,,,,,,,,,,,,,,,,,,,,,,,,,,,,,,,,,,,,,,,,,,,,,,,,,,,,,,,,	NaN	0
cg00011717	1	91.67	48	4	0	7e-11	69.8	chr1	9024734	0	NPHP4;;;;	NaN	0
cg00011740	1	100	50	0	0	2e-17	91.5	chr20	48095389	0	CBLN1;;;;	NaN	0
cg00011754	1	97.96	49	1	0	3e-15	84.2	chr11	85458237	0	GRIP2;;;;	1	1
cg00011856	0	NaN	NaN	NaN	NaN	NaN	NaN	[]	NaN	0	,,,,,,,,,,,,,,,,,,,,,,,,,,,,,,,,,,,,,,,,,,,,,,,,,,,,,,,,,,,,,,,,,,,,	0	0
cg00011861	0	NaN	NaN	NaN	NaN	NaN	NaN	[]	NaN	0	,,,,,,,,,,,,,,,,,,,,,,,,,,,,,,,,,,,,,,,,,,,,,,,,,,,,,,,,,,,,,,,,,,,,	NaN	0
cg00011891	1	100	50	0	0	2e-17	91.5	chrX	154171431	0	UBL4A;;;;	1	0
cg00011924	1	100	50	0	0	2e-17	91.5	chr16	8439625	0	RNF222;;;;	1	0
cg00011994	1	96	50	2	0	1e-14	82.4	chr4	30511689	0	IER3;;;;	1	0
cg00012036	1	96	50	2	0	1e-14	82.4	chr16	73549203	0	UNK;;;;	0	0
cg00012123	1	100	49	0	0	7e-17	89.7	chr6	415799	0	TPPP;;;;	1	1
cg00012126	1	96	50	2	0	1e-14	82.4	chr12	55601735	0	TMEFF2;;;;	NaN	0
cg00012148	1	96	50	1	1	1e-13	78.8	chr4	54394839	0	TINAG;;;;	1	1
cg00012194	1	98	50	1	0	9e-16	86	chr10	95967773	0	AAA;;;;	0	0
cg00012199	1	98	50	1	0	9e-16	86	chr7	82420304	0	RNASE11,RNASE4,RNASE12,RNASE1,AAA,RNASE6,EDDM3A,EDDM3B,OR6S1,,,,,,,,,,,,,,,,,,,,,,,,,,,,,,,,,,,,,,,,,	1	0
cg00012203	0	NaN	NaN	NaN	NaN	NaN	NaN	[]	NaN	0	,,,,,,,,,,,,,,,,,,,,,,,,,,,,,,,,,,,,,,,,,,,,,,,,,,,,,,,,,,,,,,,,,,,,	0	0
cg00012238	1	91.84	49	4	0	2e-11	71.6	chr18	17498697	0	CABYR;TTC39C;;;	1	0
cg00012317	0	NaN	NaN	NaN	NaN	NaN	NaN	[]	NaN	0	,,,,,,,,,,,,,,,,,,,,,,,,,,,,,,,,,,,,,,,,,,,,,,,,,,,,,,,,,,,,,,,,,,,,	0	0
cg00012343	1	95.83	48	2	0	1e-13	78.8	chr4	15700845	1	DTNBP1,,,,,,,,,,,,,,,,,,,,,,,,,,,,,,,,,,,,,,,,,,,,,,,,,,,,,,,,,,,,,,,,,,,,	1	0
cg00012362	1	92	50	4	0	5e-12	73.4	chr1	134761599	0	S100A1;AAA;;;	1	0
cg00012386	1	98	50	1	0	9e-16	86	chr1	145416374	0	JMJD4;;;;	1	0
cg00012395	1	97.83	46	1	0	1e-13	78.8	chrX	129457638	0	SLC25A14;;;;	NaN	0
cg00012397	0	NaN	NaN	NaN	NaN	NaN	NaN	[]	NaN	0	,,,,,,,,,,,,,,,,,,,,,,,,,,,,,,,,,,,,,,,,,,,,,,,,,,,,,,,,,,,,,,,,,,,,	0	0
cg00012469	1	94	50	3	0	4e-13	77	chr3	181670010	0	,,,,,,,,,,,,,,,,,,,,,,,,,,,,,,,,,,,,,,,,,,,,,,,,,,,,,,,,,,,,,,,,,,,,	NaN	0
cg00012522	1	95.83	48	2	0	1e-13	78.8	chr7	76974416	0	ARRDC4;;;;	1	0
cg00012529	0	NaN	NaN	NaN	NaN	NaN	NaN	[]	NaN	0	,,,,,,,,,,,,,,,,,,,,,,,,,,,,,,,,,,,,,,,,,,,,,,,,,,,,,,,,,,,,,,,,,,,,	0	0
cg00012576	1	93.75	48	2	1	7e-11	69.8	chr17	75352052	0	AAA,,,,,,,,,,,,,,,,,,,,,,,,,,,,,,,,,,,,,,,,,,,,,,,,,	0	0
cg00012638	1	97.96	49	0	1	4e-14	80.6	chr4	39300674	0	KCNK17;;;;	1	1
cg00012692	0	NaN	NaN	NaN	NaN	NaN	NaN	[]	NaN	0	,,,,,,,,,,,,,,,,,,,,,,,,,,,,,,,,,,,,,,,,,,,,,,,,,,,,,,,,,,,,,,,,,,,,	0	0
cg00012698	1	97.96	49	1	0	3e-15	84.2	chr7	10573122	0	AVEN;;;;	1	1
cg00012701	1	94	50	3	0	4e-13	77	chr4	30212160	1	GNL1,ABCF1,C6orf136,RPP21,MRPS18B,PPP1R10,TRIM39,C6orf134,AAA,AAA,,,,,,,,,,,,,,,,,,,,,,,,,,,,,,,,,,,,,,,,,,,,,,,,,,,,,,,,,,,	NaN	0
cg00012762	0	NaN	NaN	NaN	NaN	NaN	NaN	[]	NaN	0	,,,,,,,,,,,,,,,,,,,,,,,,,,,,,,,,,,,,,,,,,,,,,,,,,,,,,,,,,,,,,,,,,,,,	0	0
cg00012792	1	92	50	4	0	5e-12	73.4	scaffold3984	82381	0	EEF1E1,AAA,BMP6,,,,,,,,,,,,,,,,,,,,,,,,,,,,,,,,,,,,,,,,,,,,,,,	0	0
cg00012920	1	93.75	48	3	0	5e-12	73.4	chr16	73686507	0	FBF1;;;;	1	2
cg00012960	1	94	50	2	1	5e-12	73.4	chr20	374472	0	MRPL28;AAA;;;	NaN	0
cg00012992	0	NaN	NaN	NaN	NaN	NaN	NaN	[]	NaN	0	,,,,,,,,,,,,,,,,,,,,,,,,,,,,,,,,,,,,,,,,,,,,,,,,,,,,,,,,,,,,,,,,,,,,	0	0
cg00013006	1	97.92	48	1	0	1e-14	82.4	chr14	69507078	0	OR52B4;;;;	1	0
cg00013015	0	NaN	NaN	NaN	NaN	NaN	NaN	[]	NaN	0	,,,,,,,,,,,,,,,,,,,,,,,,,,,,,,,,,,,,,,,,,,,,,,,,,,,,,,,,,,,,,,,,,,,,	NaN	0
cg00013196	1	100	50	0	0	2e-17	91.5	chr8	92730471	0	DCAF4L2;;;;	1	0
cg00013301	1	97.87	47	1	0	4e-14	80.6	chr5	58887551	0	NPFFR2;;;;	NaN	0
cg00013349	1	97.96	49	1	0	3e-15	84.2	chr1	81312953	0	ST6GALNAC3;;;;	1	1
cg00013369	1	97.96	49	1	0	3e-15	84.2	chr1	181168624	0	,,,,,,,,,,,,,,,,,,,,,,,,,,,,,,,,,,,,,,,,,,,,,,,,,,,,,,,,,,,,,,,,,,,,	NaN	1
cg00013374	1	96.08	51	0	2	4e-13	77	chr3	48178281	0	TRIM56;;;;	1	0
cg00013409	0	NaN	NaN	NaN	NaN	NaN	NaN	[]	NaN	0	,,,,,,,,,,,,,,,,,,,,,,,,,,,,,,,,,,,,,,,,,,,,,,,,,,,,,,,,,,,,,,,,,,,,	0	0
cg00013410	0	NaN	NaN	NaN	NaN	NaN	NaN	[]	NaN	0	,,,,,,,,,,,,,,,,,,,,,,,,,,,,,,,,,,,,,,,,,,,,,,,,,,,,,,,,,,,,,,,,,,,,	0	0
cg00013441	0	NaN	NaN	NaN	NaN	NaN	NaN	[]	NaN	0	,,,,,,,,,,,,,,,,,,,,,,,,,,,,,,,,,,,,,,,,,,,,,,,,,,,,,,,,,,,,,,,,,,,,	0	0
cg00013451	1	100	50	0	0	2e-17	91.5	chr8	24488550	0	STC1;;;;	1	0
cg00013475	1	96	50	2	0	1e-14	82.4	chr13	70939675	0	ZNF638,DYSF,,,,,,,,,,,,,,,,,,,,,,,,,,,,,,,,,,,,,,,,,,,,,,,,	1	0
cg00013540	0	NaN	NaN	NaN	NaN	NaN	NaN	[]	NaN	0	,,,,,,,,,,,,,,,,,,,,,,,,,,,,,,,,,,,,,,,,,,,,,,,,,,,,,,,,,,,,,,,,,,,,	0	0
cg00013543	1	97.92	48	1	0	1e-14	82.4	scaffold15927	298	1	FAM9A,FAM9B,,,,,,,,,,,,,,,,,,,,,,,,,,,,,,,,,,,,,,,,,,,,,,,,,,,,,,,,,,,,,,,,,,,	0	0
cg00013569	0	NaN	NaN	NaN	NaN	NaN	NaN	[]	NaN	0	,,,,,,,,,,,,,,,,,,,,,,,,,,,,,,,,,,,,,,,,,,,,,,,,,,,,,,,,,,,,,,,,,,,,	0	0
cg00013618	0	NaN	NaN	NaN	NaN	NaN	NaN	[]	NaN	0	,,,,,,,,,,,,,,,,,,,,,,,,,,,,,,,,,,,,,,,,,,,,,,,,,,,,,,,,,,,,,,,,,,,,	NaN	0
cg00013655	0	NaN	NaN	NaN	NaN	NaN	NaN	[]	NaN	0	,,,,,,,,,,,,,,,,,,,,,,,,,,,,,,,,,,,,,,,,,,,,,,,,,,,,,,,,,,,,,,,,,,,,	0	0
cg00013660	1	95.83	48	2	0	1e-13	78.8	chr15	1032168	0	TMEM210;ANAPC2;GRIN1;;	NaN	1
cg00013733	1	100	50	0	0	2e-17	91.5	chr19	1263251	0	DAZAP1;;;;	1	0
cg00013804	1	92	50	3	1	7e-11	69.8	chr13	7506089	0	ASAP2,ITGB1BP1,,,,,,,,,,,,,,,,,,,,,,,,,,,,,,,,,,,,,,,,,,,,,,,,	1	0
cg00013809	1	91.67	48	4	0	7e-11	69.8	scaffold1309	76352	0	AAA,AAA,AAA,,,,,,,,,,,,,,,,,,,,,,,,,,,,,,,,,,,,,,,,,,,,,,,	0	0
cg00013899	1	91.67	48	4	0	7e-11	69.8	chr1	69079183	0	CACHD1,,,,,,,,,,,,,,,,,,,,,,,,,,,,,,,,,,,,,,,,,,,,,,,,,	1	0
cg00013993	1	92	50	4	0	5e-12	73.4	scaffold8179	15916	0	PEX11G;;;;	0	0
cg00014085	1	100	50	0	0	2e-17	91.5	chr13	85364367	0	RETSAT;;;;	1	0
cg00014104	1	98	50	1	0	9e-16	86	chr10	66710081	0	YPEL1,MMU.5003,MT1A,MAPK1,PPIL2,PPM1F,TOP3B,VPREB1,,,,,,,,,,,,,,,,,,,,,,,,,,,,,,,,,,,,,,,,,,	1	0
cg00014112	1	100	50	0	0	2e-17	91.5	chr13	132751373	0	GYPC,,,,,,,,,,,,,,,,,,,,,,,,,,,,,,,,,,,,,,,,,,,,,,,,,	1	0
cg00014118	0	NaN	NaN	NaN	NaN	NaN	NaN	[]	NaN	0	,,,,,,,,,,,,,,,,,,,,,,,,,,,,,,,,,,,,,,,,,,,,,,,,,,,,,,,,,,,,,,,,,,,,	0	0
cg00014152	1	100	50	0	0	2e-17	91.5	chrX	47370877	0	WDR13;;;;	1	0
cg00014168	1	96	50	2	0	1e-14	82.4	chr1	9654997	0	ESPN;;;;	1	0
cg00014194	0	NaN	NaN	NaN	NaN	NaN	NaN	[]	NaN	0	,,,,,,,,,,,,,,,,,,,,,,,,,,,,,,,,,,,,,,,,,,,,,,,,,,,,,,,,,,,,,,,,,,,,	0	0
cg00014203	1	100	50	0	0	2e-17	91.5	chr16	7846256	0	LSMD1;CYB5D1;KDM6B;TMEM88;	1	0
cg00014260	1	98	50	1	0	9e-16	86	chr8	10577969	0	PRSS55;;;;	0	0
cg00014272	1	100	50	0	0	2e-17	91.5	chr19	2246024	0	AAA;AAA;LSM7;;	1	0
cg00014285	1	100	48	0	0	2e-16	87.8	chr12	63225114	0	FTCDNL1;;;;	NaN	1
cg00014289	1	97.87	47	1	0	4e-14	80.6	chr14	124050745	0	,,,,,,,,,,,,,,,,,,,,,,,,,,,,,,,,,,,,,,,,,,,,,,,,,,,,,,,,,,,,,,,,,,,,	NaN	2
cg00014301	1	94	50	2	1	5e-12	73.4	chr13	3344163	0	TSSC1;;;;	1	1
cg00014333	1	92	50	3	1	7e-11	69.8	chr8	20649116	0	,,,,,,,,,,,,,,,,,,,,,,,,,,,,,,,,,,,,,,,,,,,,,,,,,,,,,,,,,,,,,,,,,,,,	NaN	0
cg00014377	1	94	50	3	0	4e-13	77	chr3	48863075	0	AAA;;;;	NaN	0
cg00014445	1	97.96	49	1	0	3e-15	84.2	chr1	47689995	0	PTPRF;;;;	1	1
cg00014484	0	NaN	NaN	NaN	NaN	NaN	NaN	[]	NaN	0	,,,,,,,,,,,,,,,,,,,,,,,,,,,,,,,,,,,,,,,,,,,,,,,,,,,,,,,,,,,,,,,,,,,,	NaN	0
cg00014561	1	95.92	49	2	0	4e-14	80.6	chr20	55677382	1	NUP93,MT2A,MT4,MT3,MT1E,MT1CP,AAA,MT1B,MT1F,AAA,,,,,,,,,,,,,,,,,,,,,,,,,,,,,,,,,,,,,,,,,,,,,,,,,,,,,,,,,,,	1	1
cg00014638	1	98	50	1	0	9e-16	86	chr9	91724277	0	41338;;;;	0	0
cg00014665	1	95.92	49	2	0	4e-14	80.6	chr8	146522018	0	SLC45A4;;;;	NaN	0
cg00014667	0	NaN	NaN	NaN	NaN	NaN	NaN	[]	NaN	0	,,,,,,,,,,,,,,,,,,,,,,,,,,,,,,,,,,,,,,,,,,,,,,,,,,,,,,,,,,,,,,,,,,,,	NaN	0
cg00014733	0	NaN	NaN	NaN	NaN	NaN	NaN	[]	NaN	0	,,,,,,,,,,,,,,,,,,,,,,,,,,,,,,,,,,,,,,,,,,,,,,,,,,,,,,,,,,,,,,,,,,,,	0	0
cg00014748	1	91.67	48	4	0	7e-11	69.8	chr19	49061616	0	,,,,,,,,,,,,,,,,,,,,,,,,,,,,,,,,,,,,,,,,,,,,,,,,,,,,,,,,,,,,,,,,,,,,	NaN	0
cg00014752	1	95.92	49	2	0	4e-14	80.6	chr6	131188840	0	KIF3A;;;;	1	0
cg00014754	1	100	50	0	0	2e-17	91.5	chr8	148045153	0	PSCA;;;;	1	0
cg00014786	1	98	50	1	0	9e-16	86	chr3	44630632	0	,,,,,,,,,,,,,,,,,,,,,,,,,,,,,,,,,,,,,,,,,,,,,,,,,,,,,,,,,,,,,,,,,,,,	NaN	0
cg00014806	1	94	50	3	0	4e-13	77	chr19	2396645	0	GADD45B;;;;	1	0
cg00014830	1	98	50	1	0	9e-16	86	chr16	77641927	0	CBX2;CBX8;;;	NaN	0
cg00014837	1	94	50	3	0	4e-13	77	scaffold3809	60837	0	ACRBP;ING4;;;	1	0
cg00014900	0	NaN	NaN	NaN	NaN	NaN	NaN	[]	NaN	0	,,,,,,,,,,,,,,,,,,,,,,,,,,,,,,,,,,,,,,,,,,,,,,,,,,,,,,,,,,,,,,,,,,,,	0	0
cg00014986	0	NaN	NaN	NaN	NaN	NaN	NaN	[]	NaN	0	,,,,,,,,,,,,,,,,,,,,,,,,,,,,,,,,,,,,,,,,,,,,,,,,,,,,,,,,,,,,,,,,,,,,	0	0
cg00014996	0	NaN	NaN	NaN	NaN	NaN	NaN	[]	NaN	0	,,,,,,,,,,,,,,,,,,,,,,,,,,,,,,,,,,,,,,,,,,,,,,,,,,,,,,,,,,,,,,,,,,,,	0	0
cg00014998	1	93.88	49	3	0	2e-12	75.2	chr12	39256865	0	HOXD4;;;;	1	0
cg00015024	1	96	50	2	0	1e-14	82.4	chr9	95346104	0	CCNJ;;;;	1	0
cg00015058	1	96	50	2	0	1e-14	82.4	chr13	65881967	0	,,,,,,,,,,,,,,,,,,,,,,,,,,,,,,,,,,,,,,,,,,,,,,,,,,,,,,,,,,,,,,,,,,,,	NaN	0
cg00015121	1	96	50	2	0	1e-14	82.4	chr7	85459096	0	THTPA;AP1G2;;;	1	0
cg00015261	0	NaN	NaN	NaN	NaN	NaN	NaN	[]	NaN	0	,,,,,,,,,,,,,,,,,,,,,,,,,,,,,,,,,,,,,,,,,,,,,,,,,,,,,,,,,,,,,,,,,,,,	NaN	0
cg00015286	0	NaN	NaN	NaN	NaN	NaN	NaN	[]	NaN	0	,,,,,,,,,,,,,,,,,,,,,,,,,,,,,,,,,,,,,,,,,,,,,,,,,,,,,,,,,,,,,,,,,,,,	NaN	0
cg00015319	1	100	50	0	0	2e-17	91.5	chr11	51721846	0	CBX5,HOXC4,SMUG1,HOXC9,HOXC6,HOXC10,HOXC8,RP11-160N1.10,HOXC11,HOXC5,HOXC12,,,,,,,,,,,,,,,,,,,,,,,,,,,,,,,,,,,,,,,	0	0
cg00015340	1	98	50	1	0	9e-16	86	chr4	19291274	0	,,,,,,,,,,,,,,,,,,,,,,,,,,,,,,,,,,,,,,,,,,,,,,,,,,,,,,,,,,,,,,,,,,,,	NaN	0
cg00015343	1	97.83	46	1	0	1e-13	78.8	chr14	27432540	0	CD82,TSPAN18,AAA,TP53I11,,,,,,,,,,,,,,,,,,,,,,,,,,,,,,,,,,,,,,,,,,,,,,	1	2
cg00015373	1	97.78	45	1	0	4e-13	77	chr15	7633520	0	,,,,,,,,,,,,,,,,,,,,,,,,,,,,,,,,,,,,,,,,,,,,,,,,,,,,,,,,,,,,,,,,,,,,	NaN	0
cg00015530	0	NaN	NaN	NaN	NaN	NaN	NaN	[]	NaN	0	,,,,,,,,,,,,,,,,,,,,,,,,,,,,,,,,,,,,,,,,,,,,,,,,,,,,,,,,,,,,,,,,,,,,	0	0
cg00015572	0	NaN	NaN	NaN	NaN	NaN	NaN	[]	NaN	0	,,,,,,,,,,,,,,,,,,,,,,,,,,,,,,,,,,,,,,,,,,,,,,,,,,,,,,,,,,,,,,,,,,,,	0	0
cg00015603	0	NaN	NaN	NaN	NaN	NaN	NaN	[]	NaN	0	,,,,,,,,,,,,,,,,,,,,,,,,,,,,,,,,,,,,,,,,,,,,,,,,,,,,,,,,,,,,,,,,,,,,	0	0
cg00015639	1	97.96	49	1	0	3e-15	84.2	chr7	86384879	0	PCK2;CPNE6;NRL;;	1	1
cg00015699	0	NaN	NaN	NaN	NaN	NaN	NaN	[]	NaN	0	,,,,,,,,,,,,,,,,,,,,,,,,,,,,,,,,,,,,,,,,,,,,,,,,,,,,,,,,,,,,,,,,,,,,	NaN	0
cg00015770	1	91.67	48	4	0	7e-11	69.8	chr5	115558490	0	QRFPR;;;;	1	0
cg00015930	1	98	50	1	0	9e-16	86	chr1	50688038	0	,,,,,,,,,,,,,,,,,,,,,,,,,,,,,,,,,,,,,,,,,,,,,,,,,,,,,,,,,,,,,,,,,,,,	NaN	0
cg00016066	0	NaN	NaN	NaN	NaN	NaN	NaN	[]	NaN	0	,,,,,,,,,,,,,,,,,,,,,,,,,,,,,,,,,,,,,,,,,,,,,,,,,,,,,,,,,,,,,,,,,,,,	0	0
cg00016127	0	NaN	NaN	NaN	NaN	NaN	NaN	[]	NaN	0	,,,,,,,,,,,,,,,,,,,,,,,,,,,,,,,,,,,,,,,,,,,,,,,,,,,,,,,,,,,,,,,,,,,,	0	0
cg00016156	1	96	50	2	0	1e-14	82.4	chr6	170319859	0	NPM1;;;;	1	0
cg00016223	1	94	50	3	0	4e-13	77	chr4	36451199	0	STK38;;;;	1	0
cg00016238	0	NaN	NaN	NaN	NaN	NaN	NaN	[]	NaN	0	,,,,,,,,,,,,,,,,,,,,,,,,,,,,,,,,,,,,,,,,,,,,,,,,,,,,,,,,,,,,,,,,,,,,	NaN	0
cg00016255	1	98	50	1	0	9e-16	86	chr16	53961881	0	RUNDC1;;;;	1	0
cg00016324	1	93.75	48	3	0	5e-12	73.4	chr12	6005542	0	ARHGAP15;;;;	1	0
cg00016360	1	93.88	49	3	0	2e-12	75.2	chr3	105863020	0	DNAH11;;;;	1	0
cg00016406	1	92	50	4	0	5e-12	73.4	chr7	169043912	0	KIF26A;;;;	1	0
cg00016439	1	97.92	48	1	0	1e-14	82.4	chr18	52316050	0	ST8SIA3;;;;	1	2
cg00016481	1	98	50	1	0	9e-16	86	chr8	81427023	0	ZFHX4;;;;	1	0
cg00016498	1	94.23	52	1	1	1e-13	78.8	chr16	53110363	0	KCNH4;;;;	0	0
cg00016522	1	94	50	3	0	4e-13	77	chrX	150182432	0	MTM1,MTMR1,MAMLD1,,,,,,,,,,,,,,,,,,,,,,,,,,,,,,,,,,,,,,,,,,,,,,,	1	0
cg00016593	1	98	50	1	0	9e-16	86	chr1	45002085	0	SLFNL1;;;;	1	0
cg00016618	1	98	50	1	0	9e-16	86	chr20	1721408	0	CRAMP1L;;;;	1	0
cg00016718	1	92	50	4	0	5e-12	73.4	chr4	49471427	0	MUT;;;;	1	0
cg00016783	1	95.92	49	2	0	4e-14	80.6	chr13	7078266	0	KIDINS220;;;;	1	0
cg00016802	1	98	50	1	0	9e-16	86	chr15	98827389	1	AAA,RPS3,,,,,,,,,,,,,,,,,,,,,,,,,,,,,,,,,,,,,,,,,,,,,,,,,,,,,,,,,,,,,,,,,,,	0	0
cg00016814	1	100	44	0	0	4e-14	80.6	chr3	186749977	0	CNTNAP2;;;;	1	0
cg00016841	1	96	50	2	0	1e-14	82.4	chr20	30164500	0	SLC5A2;;;;	1	0
cg00016892	1	95.35	43	2	0	7e-11	69.8	chr19	48618796	0	ATP5SL;C19orf69;;;	1	1
cg00016913	1	98	50	1	0	9e-16	86	scaffold7216	22776	0	PIPOX;;;;	1	0
cg00016934	0	NaN	NaN	NaN	NaN	NaN	NaN	[]	NaN	0	,,,,,,,,,,,,,,,,,,,,,,,,,,,,,,,,,,,,,,,,,,,,,,,,,,,,,,,,,,,,,,,,,,,,	0	0
cg00016968	1	91.67	48	4	0	7e-11	69.8	chr1	118301695	0	PPM1J;RHOC;MOV10;;	1	0
cg00016996	0	NaN	NaN	NaN	NaN	NaN	NaN	[]	NaN	0	,,,,,,,,,,,,,,,,,,,,,,,,,,,,,,,,,,,,,,,,,,,,,,,,,,,,,,,,,,,,,,,,,,,,	0	0
cg00017002	1	93.88	49	3	0	2e-12	75.2	chr4	28270274	0	AAA;PGBD1;;;	1	0
cg00017033	1	96	50	2	0	1e-14	82.4	chr7	123897934	0	PPM1A,C14orf135,AAA,DHRS7,,,,,,,,,,,,,,,,,,,,,,,,,,,,,,,,,,,,,,,,,,,,,,	1	0
cg00017059	1	95.83	48	2	0	1e-13	78.8	chr13	44672767	0	SRBD1;;;;	1	0
cg00017062	1	100	50	0	0	2e-17	91.5	chr7	47815988	0	,,,,,,,,,,,,,,,,,,,,,,,,,,,,,,,,,,,,,,,,,,,,,,,,,,,,,,,,,,,,,,,,,,,,	NaN	0
cg00017121	1	100	50	0	0	2e-17	91.5	chr16	51060935	1	THRA,,,,,,,,,,,,,,,,,,,,,,,,,,,,,,,,,,,,,,,,,,,,,,,,,,,,,,,,,,,,,,,,,,,,	1	0
cg00017157	1	100	47	0	0	9e-16	86	chr1	200510354	0	,,,,,,,,,,,,,,,,,,,,,,,,,,,,,,,,,,,,,,,,,,,,,,,,,,,,,,,,,,,,,,,,,,,,	NaN	1
cg00017188	0	NaN	NaN	NaN	NaN	NaN	NaN	[]	NaN	0	,,,,,,,,,,,,,,,,,,,,,,,,,,,,,,,,,,,,,,,,,,,,,,,,,,,,,,,,,,,,,,,,,,,,	0	0
cg00017203	0	NaN	NaN	NaN	NaN	NaN	NaN	[]	NaN	0	,,,,,,,,,,,,,,,,,,,,,,,,,,,,,,,,,,,,,,,,,,,,,,,,,,,,,,,,,,,,,,,,,,,,	0	0
cg00017221	0	NaN	NaN	NaN	NaN	NaN	NaN	[]	NaN	0	,,,,,,,,,,,,,,,,,,,,,,,,,,,,,,,,,,,,,,,,,,,,,,,,,,,,,,,,,,,,,,,,,,,,	NaN	0
cg00017271	1	98	50	1	0	9e-16	86	chr16	76063072	0	BIRC5;TMEM235;;;	1	0
cg00017362	1	98	50	1	0	9e-16	86	chr8	20237903	0	INTS10;;;;	NaN	0
cg00017363	0	NaN	NaN	NaN	NaN	NaN	NaN	[]	NaN	0	,,,,,,,,,,,,,,,,,,,,,,,,,,,,,,,,,,,,,,,,,,,,,,,,,,,,,,,,,,,,,,,,,,,,	NaN	0
cg00017429	1	95.83	48	2	0	1e-13	78.8	chr7	162327582	0	,,,,,,,,,,,,,,,,,,,,,,,,,,,,,,,,,,,,,,,,,,,,,,,,,,,,,,,,,,,,,,,,,,,,	NaN	0
cg00017437	0	NaN	NaN	NaN	NaN	NaN	NaN	[]	NaN	0	,,,,,,,,,,,,,,,,,,,,,,,,,,,,,,,,,,,,,,,,,,,,,,,,,,,,,,,,,,,,,,,,,,,,	NaN	0
cg00017441	0	NaN	NaN	NaN	NaN	NaN	NaN	[]	NaN	0	,,,,,,,,,,,,,,,,,,,,,,,,,,,,,,,,,,,,,,,,,,,,,,,,,,,,,,,,,,,,,,,,,,,,	0	0
cg00017461	1	98	50	1	0	9e-16	86	chr10	75569670	0	OSM;;;;	1	0
cg00017475	1	94	50	3	0	4e-13	77	chr15	5251794	0	AAA;;;;	0	0
cg00017489	1	92	50	4	0	5e-12	73.4	chr3	194134460	0	AAA,,,,,,,,,,,,,,,,,,,,,,,,,,,,,,,,,,,,,,,,,,,,,,,,,	0	0
cg00017546	0	NaN	NaN	NaN	NaN	NaN	NaN	[]	NaN	0	,,,,,,,,,,,,,,,,,,,,,,,,,,,,,,,,,,,,,,,,,,,,,,,,,,,,,,,,,,,,,,,,,,,,	0	0
cg00017601	0	NaN	NaN	NaN	NaN	NaN	NaN	[]	NaN	0	,,,,,,,,,,,,,,,,,,,,,,,,,,,,,,,,,,,,,,,,,,,,,,,,,,,,,,,,,,,,,,,,,,,,	0	0
cg00017639	1	93.75	48	2	1	7e-11	69.8	chr7	63359998	0	SLC28A1;;;;	1	0
cg00017826	1	91.84	49	4	0	2e-11	71.6	chr13	29263218	0	,,,,,,,,,,,,,,,,,,,,,,,,,,,,,,,,,,,,,,,,,,,,,,,,,,,,,,,,,,,,,,,,,,,,	NaN	0
cg00017842	1	91.84	49	4	0	2e-11	71.6	chr13	124542904	0	,,,,,,,,,,,,,,,,,,,,,,,,,,,,,,,,,,,,,,,,,,,,,,,,,,,,,,,,,,,,,,,,,,,,	NaN	0
cg00017931	1	94	50	3	0	4e-13	77	chr4	106941359	0	ZDHHC14;;;;	1	0
cg00017970	1	97.92	48	1	0	1e-14	82.4	scaffold2578	119550	0	FAM110D;;;;	0	2
cg00018010	1	95.92	49	2	0	4e-14	80.6	chr16	20288412	0	CYTSB;;;;	1	0
cg00018024	1	97.92	48	1	0	1e-14	82.4	chr9	132613229	0	INPP5A;;;;	0	0
cg00018044	1	100	48	0	0	2e-16	87.8	chr18	14836584	0	ESCO1;GREB1L;;;	1	1
cg00018103	1	98	50	1	0	9e-16	86	chr1	32462362	0	SFRS4;MECR;;;	NaN	0
cg00018128	1	94	50	3	0	4e-13	77	chr12	24214174	0	TBR1;;;;	1	0
cg00018181	1	94	50	3	0	4e-13	77	scaffold5639	76092	0	SH2B2,,,,,,,,,,,,,,,,,,,,,,,,,,,,,,,,,,,,,,,,,,,,,,,,,	1	0
cg00018184	1	100	50	0	0	2e-17	91.5	chr1	134681163	0	S100A4;S100A3;S100A5;;	1	0
cg00018198	0	NaN	NaN	NaN	NaN	NaN	NaN	[]	NaN	0	,,,,,,,,,,,,,,,,,,,,,,,,,,,,,,,,,,,,,,,,,,,,,,,,,,,,,,,,,,,,,,,,,,,,	0	0
cg00018204	1	95.92	49	2	0	4e-14	80.6	chrX	151579722	0	GABRE;;;;	1	1
cg00018229	1	93.62	47	3	0	2e-11	71.6	chr1	229983766	0	ARV1;;;;	1	2
cg00018261	1	98	50	1	0	9e-16	86	chrX	117916095	0	ZCCHC12;;;;	1	0
cg00018524	0	NaN	NaN	NaN	NaN	NaN	NaN	[]	NaN	0	,,,,,,,,,,,,,,,,,,,,,,,,,,,,,,,,,,,,,,,,,,,,,,,,,,,,,,,,,,,,,,,,,,,,	0	0
cg00018539	1	94.12	51	2	1	2e-12	75.2	chr3	40390520	0	AAA;;;;	0	0
cg00018557	1	97.78	45	1	0	4e-13	77	chr16	56150275	0	HEXIM2;;;;	1	0
cg00018606	1	92	50	4	0	5e-12	73.4	chr12	71922333	0	CRYGD;CRYGC;AAA;;	1	0
cg00018696	1	97.96	49	1	0	3e-15	84.2	chr8	3339707	0	,,,,,,,,,,,,,,,,,,,,,,,,,,,,,,,,,,,,,,,,,,,,,,,,,,,,,,,,,,,,,,,,,,,,	0	1
cg00018739	1	96	50	1	1	1e-13	78.8	chr11	127391305	0	CCDC92,ZNF664,DNAH10,,,,,,,,,,,,,,,,,,,,,,,,,,,,,,,,,,,,,,,,,,,,,,,	1	0
cg00018828	1	96	50	2	0	1e-14	82.4	chr20	1202922	0	CACNA1H;;;;	1	0
cg00018845	1	94	50	3	0	4e-13	77	chr7	100402018	0	FOXA1;;;;	NaN	0
cg00018850	1	94	50	3	0	4e-13	77	chr7	136529918	0	,,,,,,,,,,,,,,,,,,,,,,,,,,,,,,,,,,,,,,,,,,,,,,,,,,,,,,,,,,,,,,,,,,,,	NaN	0
cg00018866	1	95.92	49	2	0	4e-14	80.6	chr9	46383433	0	FAM170B;;;;	1	0
cg00018896	1	100	42	0	0	4e-13	77	C123420074	58	1	ANKRD46,SNX31,PABPC1,,,,,,,,,,,,,,,,,,,,,,,,,,,,,,,,,,,,,,,,,,,,,,,,,,,,,,,,,,,,,,,,,,	2	0
cg00019076	1	93.75	48	3	0	5e-12	73.4	chr20	85214654	0	KIAA0182;;;;	1	0
cg00019082	1	100	50	0	0	2e-17	91.5	chr2	50681228	0	SLC6A1;;;;	1	0
cg00019085	1	100	50	0	0	2e-17	91.5	chr11	123745770	0	DYNLL1;MMU.14203;COQ5;;	1	0
cg00019093	1	94	50	3	0	4e-13	77	chr17	9516220	0	UBL3;;;;	1	0
cg00019118	1	96	50	2	0	1e-14	82.4	chr11	135721429	0	GALNT9;;;;	1	0
cg00019137	0	NaN	NaN	NaN	NaN	NaN	NaN	[]	NaN	0	,,,,,,,,,,,,,,,,,,,,,,,,,,,,,,,,,,,,,,,,,,,,,,,,,,,,,,,,,,,,,,,,,,,,	0	0
cg00019151	1	95.83	48	2	0	1e-13	78.8	chr1	206847905	0	SLC9A11;;;;	1	0
cg00019196	1	100	50	0	0	2e-17	91.5	chr17	25100387	0	SIAH3;;;;	1	0
cg00019275	1	100	50	0	0	2e-17	91.5	chr19	41928429	0	ZNF599;;;;	1	0
cg00019301	1	96	50	2	0	1e-14	82.4	chr5	117100603	0	NUDT6;SPATA5;;;	1	0
cg00019308	1	97.92	48	1	0	1e-14	82.4	chr1	226152319	0	,,,,,,,,,,,,,,,,,,,,,,,,,,,,,,,,,,,,,,,,,,,,,,,,,,,,,,,,,,,,,,,,,,,,	NaN	2
cg00019366	1	97.96	49	1	0	3e-15	84.2	chr11	133536354	0	,,,,,,,,,,,,,,,,,,,,,,,,,,,,,,,,,,,,,,,,,,,,,,,,,,,,,,,,,,,,,,,,,,,,	NaN	1
cg00019377	1	100	50	0	0	2e-17	91.5	chr19	47650221	0	SPTBN4;;;;	1	0
cg00019458	0	NaN	NaN	NaN	NaN	NaN	NaN	[]	NaN	0	,,,,,,,,,,,,,,,,,,,,,,,,,,,,,,,,,,,,,,,,,,,,,,,,,,,,,,,,,,,,,,,,,,,,	0	0
cg00019463	1	97.92	48	1	0	1e-14	82.4	chr7	35973335	0	CCNB2,SLTM,RNF111,MYO1E,FAM63B,,,,,,,,,,,,,,,,,,,,,,,,,,,,,,,,,,,,,,,,,,,,,	1	0
cg00019495	1	100	50	0	0	2e-17	91.5	chr5	73988988	0	SPINK2,ARL9,SRP72,AAA,AAA,,,,,,,,,,,,,,,,,,,,,,,,,,,,,,,,,,,,,,,,,,,,,	0	0
cg00019511	0	NaN	NaN	NaN	NaN	NaN	NaN	[]	NaN	0	,,,,,,,,,,,,,,,,,,,,,,,,,,,,,,,,,,,,,,,,,,,,,,,,,,,,,,,,,,,,,,,,,,,,	0	0
cg00019576	1	91.84	49	4	0	2e-11	71.6	scaffold6585	62092	0	ZNF696;;;;	0	0
cg00019654	1	98	50	1	0	9e-16	86	chr7	146016815	0	,,,,,,,,,,,,,,,,,,,,,,,,,,,,,,,,,,,,,,,,,,,,,,,,,,,,,,,,,,,,,,,,,,,,	NaN	0
cg00019678	0	NaN	NaN	NaN	NaN	NaN	NaN	[]	NaN	0	,,,,,,,,,,,,,,,,,,,,,,,,,,,,,,,,,,,,,,,,,,,,,,,,,,,,,,,,,,,,,,,,,,,,	0	0
cg00019759	0	NaN	NaN	NaN	NaN	NaN	NaN	[]	NaN	0	,,,,,,,,,,,,,,,,,,,,,,,,,,,,,,,,,,,,,,,,,,,,,,,,,,,,,,,,,,,,,,,,,,,,	NaN	0
cg00019778	1	98	50	1	0	9e-16	86	chr4	159145939	0	TCP1,MRPL18,PNLDC1,IGF2R,SLC22A1,MAS1,,,,,,,,,,,,,,,,,,,,,,,,,,,,,,,,,,,,,,,,,,,,	1	0
cg00019809	1	96	50	2	0	1e-14	82.4	chr18	30068630	0	RPRD1A;;;;	1	0
cg00019826	1	97.96	49	0	1	4e-14	80.6	chr1	2390204	0	,,,,,,,,,,,,,,,,,,,,,,,,,,,,,,,,,,,,,,,,,,,,,,,,,,,,,,,,,,,,,,,,,,,,	NaN	1
cg00019838	1	96	50	2	0	1e-14	82.4	chr20	6920457	0	AAA,AAA,,,,,,,,,,,,,,,,,,,,,,,,,,,,,,,,,,,,,,,,,,,,,,,,	0	0
cg00019841	1	98	50	1	0	9e-16	86	chr18	45023903	0	MAPK4;;;;	1	0
cg00019877	1	100	50	0	0	2e-17	91.5	chr15	23584373	0	SLC31A2,FKBP15,SNX30,ZFP37,SLC46A2,,,,,,,,,,,,,,,,,,,,,,,,,,,,,,,,,,,,,,,,,,,,,	0	0
cg00019880	1	95.65	46	2	0	2e-12	75.2	chr16	40758143	0	PCTP;;;;	1	0
cg00019997	1	93.88	49	3	0	2e-12	75.2	chr3	148584622	0	DNAJB9,THAP5,PNPLA8,NRCAM,,,,,,,,,,,,,,,,,,,,,,,,,,,,,,,,,,,,,,,,,,,,,,	1	0
cg00020052	1	98	50	1	0	9e-16	86	chr13	67765490	0	CNRIP1;;;;	1	0
cg00020175	1	100	50	0	0	2e-17	91.5	chr7	48275648	0	LARP6;;;;	1	0
cg00020191	1	97.92	48	1	0	1e-14	82.4	chr11	76992524	0	,,,,,,,,,,,,,,,,,,,,,,,,,,,,,,,,,,,,,,,,,,,,,,,,,,,,,,,,,,,,,,,,,,,,	0	0
cg00020297	1	92	50	4	0	5e-12	73.4	chr4	17821692	0	FAM8A1;;;;	1	0
cg00020340	0	NaN	NaN	NaN	NaN	NaN	NaN	[]	NaN	0	,,,,,,,,,,,,,,,,,,,,,,,,,,,,,,,,,,,,,,,,,,,,,,,,,,,,,,,,,,,,,,,,,,,,	0	0
cg00020348	1	97.92	48	1	0	1e-14	82.4	chr3	183775382	0	OR6V1;;;;	1	0
cg00020352	0	NaN	NaN	NaN	NaN	NaN	NaN	[]	NaN	0	,,,,,,,,,,,,,,,,,,,,,,,,,,,,,,,,,,,,,,,,,,,,,,,,,,,,,,,,,,,,,,,,,,,,	0	0
cg00020390	0	NaN	NaN	NaN	NaN	NaN	NaN	[]	NaN	0	,,,,,,,,,,,,,,,,,,,,,,,,,,,,,,,,,,,,,,,,,,,,,,,,,,,,,,,,,,,,,,,,,,,,	0	0
cg00020405	1	97.92	48	1	0	1e-14	82.4	chr6	64570122	0	SFRS12;;;;	1	0
cg00020419	1	98	50	1	0	9e-16	86	scaffold4776	211469	0	CRIP3;SLC22A7;;;	1	0
cg00020446	1	95.45	44	2	0	2e-11	71.6	chr9	75976538	1	C4orf23,ACOX3,CPZ,HTRA3,AAA,GPR78,CDH13,,,,,,,,,,,,,,,,,,,,,,,,,,,,,,,,,,,,,,,,,,,,,,,,,,,,,,,,,,,,,,	NaN	0
cg00020474	1	92	50	4	0	5e-12	73.4	chr1	11376291	0	AAA;;;;	NaN	0
cg00020533	1	95.83	48	1	1	2e-12	75.2	chr4	35381541	0	TULP1;;;;	1	0
cg00020622	1	98	50	1	0	9e-16	86	chr12	6460133	0	AAA;;;;	NaN	0
cg00020649	0	NaN	NaN	NaN	NaN	NaN	NaN	[]	NaN	0	,,,,,,,,,,,,,,,,,,,,,,,,,,,,,,,,,,,,,,,,,,,,,,,,,,,,,,,,,,,,,,,,,,,,	0	1
cg00020720	1	94	50	3	0	4e-13	77	chr1	89747265	0	GNG5P2;RPF1;SPATA1;;	1	0
cg00020778	1	97.78	45	1	0	4e-13	77	chr11	112341673	0	AAA;;;;	0	0
cg00020794	0	NaN	NaN	NaN	NaN	NaN	NaN	[]	NaN	0	,,,,,,,,,,,,,,,,,,,,,,,,,,,,,,,,,,,,,,,,,,,,,,,,,,,,,,,,,,,,,,,,,,,,	0	0
cg00020799	1	96	50	2	0	1e-14	82.4	chr11	96768638	0	PLXNC1;;;;	1	0
cg00020991	0	NaN	NaN	NaN	NaN	NaN	NaN	[]	NaN	0	,,,,,,,,,,,,,,,,,,,,,,,,,,,,,,,,,,,,,,,,,,,,,,,,,,,,,,,,,,,,,,,,,,,,	0	0
cg00021028	0	NaN	NaN	NaN	NaN	NaN	NaN	[]	NaN	0	,,,,,,,,,,,,,,,,,,,,,,,,,,,,,,,,,,,,,,,,,,,,,,,,,,,,,,,,,,,,,,,,,,,,	0	0
cg00021030	1	100	50	0	0	2e-17	91.5	scaffold6838	1078	0	ERAL1,FLOT2,,,,,,,,,,,,,,,,,,,,,,,,,,,,,,,,,,,,,,,,,,,,,,,,	1	0
cg00021044	1	92	50	4	0	5e-12	73.4	scaffold4322	134251	1	BRD9,ZNHIT3,AAA,SORCS1,EML5,,,,,,,,,,,,,,,,,,,,,,,,,,,,,,,,,,,,,,,,,,,,,,,,,,,,,,,,,,,,,,,,	NaN	0
cg00021108	0	NaN	NaN	NaN	NaN	NaN	NaN	[]	NaN	0	,,,,,,,,,,,,,,,,,,,,,,,,,,,,,,,,,,,,,,,,,,,,,,,,,,,,,,,,,,,,,,,,,,,,	0	0
cg00021123	0	NaN	NaN	NaN	NaN	NaN	NaN	[]	NaN	0	,,,,,,,,,,,,,,,,,,,,,,,,,,,,,,,,,,,,,,,,,,,,,,,,,,,,,,,,,,,,,,,,,,,,	0	0
cg00021128	0	NaN	NaN	NaN	NaN	NaN	NaN	[]	NaN	0	,,,,,,,,,,,,,,,,,,,,,,,,,,,,,,,,,,,,,,,,,,,,,,,,,,,,,,,,,,,,,,,,,,,,	0	0
cg00021152	1	94	50	3	0	4e-13	77	chr8	27347367	0	PNMA2;;;;	1	0
cg00021166	1	100	50	0	0	2e-17	91.5	chr11	28012185	0	SMCO2,C12orf71,MRPS35,REP15,STK38L,PPFIBP1,ARNTL2,,,,,,,,,,,,,,,,,,,,,,,,,,,,,,,,,,,,,,,,,,,	1	0
cg00021237	0	NaN	NaN	NaN	NaN	NaN	NaN	[]	NaN	0	,,,,,,,,,,,,,,,,,,,,,,,,,,,,,,,,,,,,,,,,,,,,,,,,,,,,,,,,,,,,,,,,,,,,	0	0
cg00021242	0	NaN	NaN	NaN	NaN	NaN	NaN	[]	NaN	0	,,,,,,,,,,,,,,,,,,,,,,,,,,,,,,,,,,,,,,,,,,,,,,,,,,,,,,,,,,,,,,,,,,,,	0	0
cg00021256	1	98	50	1	0	9e-16	86	chr12	83984811	0	CCDC108,WNT6,CYP27A1,CRYBA2,NHEJ1,WNT10A,IHH,PRKAG3,SLC23A3,,,,,,,,,,,,,,,,,,,,,,,,,,,,,,,,,,,,,,,,,	0	0
cg00021275	0	NaN	NaN	NaN	NaN	NaN	NaN	[]	NaN	0	,,,,,,,,,,,,,,,,,,,,,,,,,,,,,,,,,,,,,,,,,,,,,,,,,,,,,,,,,,,,,,,,,,,,	NaN	0
cg00021325	1	94	50	3	0	4e-13	77	chr7	155251475	0	,,,,,,,,,,,,,,,,,,,,,,,,,,,,,,,,,,,,,,,,,,,,,,,,,,,,,,,,,,,,,,,,,,,,	NaN	0
cg00021476	1	96.08	51	1	1	4e-14	80.6	chr20	85203975	0	KIAA0182;;;;	1	0
cg00021513	1	91.84	49	4	0	2e-11	71.6	chr20	84752869	0	,,,,,,,,,,,,,,,,,,,,,,,,,,,,,,,,,,,,,,,,,,,,,,,,,,,,,,,,,,,,,,,,,,,,	NaN	0
cg00021527	1	97.92	48	1	0	1e-14	82.4	chr16	31696265	0	TAF15;;;;	1	0
cg00021532	1	93.88	49	3	0	2e-12	75.2	chr20	4553491	0	TFAP4;;;;	1	1
cg00021539	1	94	50	3	0	4e-13	77	chr4	37189891	0	TBC1D22B;;;;	1	0
cg00021540	0	NaN	NaN	NaN	NaN	NaN	NaN	[]	NaN	0	,,,,,,,,,,,,,,,,,,,,,,,,,,,,,,,,,,,,,,,,,,,,,,,,,,,,,,,,,,,,,,,,,,,,	0	0
cg00021550	1	96	50	1	1	1e-13	78.8	chr1	58055819	0	,,,,,,,,,,,,,,,,,,,,,,,,,,,,,,,,,,,,,,,,,,,,,,,,,,,,,,,,,,,,,,,,,,,,	NaN	1
cg00021558	1	94	50	3	0	4e-13	77	chr11	49448112	0	,,,,,,,,,,,,,,,,,,,,,,,,,,,,,,,,,,,,,,,,,,,,,,,,,,,,,,,,,,,,,,,,,,,,	NaN	0
cg00021576	0	NaN	NaN	NaN	NaN	NaN	NaN	[]	NaN	0	,,,,,,,,,,,,,,,,,,,,,,,,,,,,,,,,,,,,,,,,,,,,,,,,,,,,,,,,,,,,,,,,,,,,	NaN	0
cg00021600	0	NaN	NaN	NaN	NaN	NaN	NaN	[]	NaN	0	,,,,,,,,,,,,,,,,,,,,,,,,,,,,,,,,,,,,,,,,,,,,,,,,,,,,,,,,,,,,,,,,,,,,	0	0
cg00021762	1	93.75	48	3	0	5e-12	73.4	chr10	72333871	0	AAA;;;;	NaN	0
cg00021783	1	94	50	3	0	4e-13	77	chr7	19996220	0	UBR1;;;;	1	0
cg00021786	1	96	50	2	0	1e-14	82.4	chrX	29628190	0	FTHL17;;;;	1	0
cg00021855	0	NaN	NaN	NaN	NaN	NaN	NaN	[]	NaN	0	,,,,,,,,,,,,,,,,,,,,,,,,,,,,,,,,,,,,,,,,,,,,,,,,,,,,,,,,,,,,,,,,,,,,	0	0
cg00021933	1	97.73	44	0	1	2e-11	71.6	chr1	90868362	0	,,,,,,,,,,,,,,,,,,,,,,,,,,,,,,,,,,,,,,,,,,,,,,,,,,,,,,,,,,,,,,,,,,,,	NaN	0
cg00021944	1	95.92	49	2	0	4e-14	80.6	chr9	101729643	0	GBF1,LDB1,CUEDC2,NOLC1,FBXL15,PSD,PPRC1,NFKB2,HPS6,PITX3,ELOVL3,,,,,,,,,,,,,,,,,,,,,,,,,,,,,,,,,,,,,,,	1	0
cg00021945	0	NaN	NaN	NaN	NaN	NaN	NaN	[]	NaN	0	,,,,,,,,,,,,,,,,,,,,,,,,,,,,,,,,,,,,,,,,,,,,,,,,,,,,,,,,,,,,,,,,,,,,	0	0
cg00021978	1	93.88	49	3	0	2e-12	75.2	chr8	109411099	0	DPYS;;;;	1	0
cg00022024	0	NaN	NaN	NaN	NaN	NaN	NaN	[]	NaN	0	,,,,,,,,,,,,,,,,,,,,,,,,,,,,,,,,,,,,,,,,,,,,,,,,,,,,,,,,,,,,,,,,,,,,	0	0
cg00022054	1	97.62	42	1	0	2e-11	71.6	chr1	51842984	0	,,,,,,,,,,,,,,,,,,,,,,,,,,,,,,,,,,,,,,,,,,,,,,,,,,,,,,,,,,,,,,,,,,,,	NaN	0
cg00022076	1	97.92	48	1	0	1e-14	82.4	chr20	67740295	0	PLA2G15;;;;	1	0
cg00022101	1	98	50	1	0	9e-16	86	chr9	126989104	0	DOCK1;;;;	1	0
cg00022138	1	92	50	4	0	5e-12	73.4	chr10	21357690	0	SFRS6;;;;	1	0
cg00022145	1	95.92	49	2	0	4e-14	80.6	chr10	94690249	0	,,,,,,,,,,,,,,,,,,,,,,,,,,,,,,,,,,,,,,,,,,,,,,,,,,,,,,,,,,,,,,,,,,,,	NaN	0
cg00022235	1	97.92	48	1	0	1e-14	82.4	chr20	12050268	0	SNN;TXNDC11;;;	1	0
cg00022259	1	91.84	49	4	0	2e-11	71.6	chr11	136256983	0	GOLGA3;;;;	1	0
cg00022262	0	NaN	NaN	NaN	NaN	NaN	NaN	[]	NaN	0	,,,,,,,,,,,,,,,,,,,,,,,,,,,,,,,,,,,,,,,,,,,,,,,,,,,,,,,,,,,,,,,,,,,,	NaN	0
cg00022308	0	NaN	NaN	NaN	NaN	NaN	NaN	[]	NaN	0	,,,,,,,,,,,,,,,,,,,,,,,,,,,,,,,,,,,,,,,,,,,,,,,,,,,,,,,,,,,,,,,,,,,,	0	0
cg00022492	1	96	50	2	0	1e-14	82.4	chr7	17562314	0	FAM82A2;DNAJC17;GCHFR;;	1	0
cg00022558	0	NaN	NaN	NaN	NaN	NaN	NaN	[]	NaN	0	,,,,,,,,,,,,,,,,,,,,,,,,,,,,,,,,,,,,,,,,,,,,,,,,,,,,,,,,,,,,,,,,,,,,	0	0
cg00022594	1	97.87	47	1	0	4e-14	80.6	chr19	15789109	0	AKAP8L;;;;	1	0
cg00022606	1	96	50	2	0	1e-14	82.4	chr10	34204377	0	C20orf96,CSNK2A1,TBC1D20,RBCK1,ZCCHC3,AAA,NRSN2,TRIB3,,,,,,,,,,,,,,,,,,,,,,,,,,,,,,,,,,,,,,,,,,	1	0
cg00022633	1	92	50	4	0	5e-12	73.4	chr17	6158396	0	CDK8;;;;	1	0
cg00022642	1	92	50	4	0	5e-12	73.4	chr1	229703249	0	GNPAT;;;;	1	0
cg00022688	1	98	50	1	0	9e-16	86	chr9	111990086	0	ACSL5,ZDHHC6,VTI1A,GPAM,AAA,TECTB,,,,,,,,,,,,,,,,,,,,,,,,,,,,,,,,,,,,,,,,,,,,	1	0
cg00022858	0	NaN	NaN	NaN	NaN	NaN	NaN	[]	NaN	0	,,,,,,,,,,,,,,,,,,,,,,,,,,,,,,,,,,,,,,,,,,,,,,,,,,,,,,,,,,,,,,,,,,,,	0	0
cg00022866	1	98	50	1	0	9e-16	86	scaffold9382	15411	0	AAA;CCDC88B;;;	1	0
cg00022871	1	91.84	49	4	0	2e-11	71.6	chr16	57740642	0	Q76LL8;;;;	0	0
cg00022900	1	97.96	49	1	0	3e-15	84.2	chr8	97996381	0	,,,,,,,,,,,,,,,,,,,,,,,,,,,,,,,,,,,,,,,,,,,,,,,,,,,,,,,,,,,,,,,,,,,,	NaN	1
cg00022911	0	NaN	NaN	NaN	NaN	NaN	NaN	[]	NaN	0	,,,,,,,,,,,,,,,,,,,,,,,,,,,,,,,,,,,,,,,,,,,,,,,,,,,,,,,,,,,,,,,,,,,,	0	0
cg00022966	1	92	50	3	1	7e-11	69.8	chr1	167755912	0	RAB7L1;;;;	NaN	0
cg00022997	0	NaN	NaN	NaN	NaN	NaN	NaN	[]	NaN	0	,,,,,,,,,,,,,,,,,,,,,,,,,,,,,,,,,,,,,,,,,,,,,,,,,,,,,,,,,,,,,,,,,,,,	NaN	0
cg00023001	1	97.96	49	1	0	3e-15	84.2	chr16	42874457	0	CUEDC1;;;;	NaN	1
cg00023024	1	97.87	47	1	0	4e-14	80.6	chr1	26237793	0	HTR1D;;;;	1	1
cg00023132	0	NaN	NaN	NaN	NaN	NaN	NaN	[]	NaN	0	,,,,,,,,,,,,,,,,,,,,,,,,,,,,,,,,,,,,,,,,,,,,,,,,,,,,,,,,,,,,,,,,,,,,	0	0
cg00023154	1	100	50	0	0	2e-17	91.5	chr1	48559604	0	RNF220;;;;	1	0
cg00023168	1	94	50	3	0	4e-13	77	chr19	51496534	0	ZNF234;ZNF226;;;	1	0
cg00023174	1	96	50	2	0	1e-14	82.4	chr19	12427142	0	AAA,ZNF433,ZNF20,ZNF788,ZNF44,AAA,ZNF625,ZNF700,ZNF844,ZNF878,ZNF136,,,,,,,,,,,,,,,,,,,,,,,,,,,,,,,,,,,,,,,	1	0
cg00023185	1	97.73	44	1	0	2e-12	75.2	chr8	68992271	0	CYP7B1,AAA,,,,,,,,,,,,,,,,,,,,,,,,,,,,,,,,,,,,,,,,,,,,,,,,	0	0
cg00023233	1	96	50	2	0	1e-14	82.4	chr9	124052607	0	OAT;;;;	NaN	0
cg00023288	0	NaN	NaN	NaN	NaN	NaN	NaN	[]	NaN	0	,,,,,,,,,,,,,,,,,,,,,,,,,,,,,,,,,,,,,,,,,,,,,,,,,,,,,,,,,,,,,,,,,,,,	0	0
cg00023321	1	92	50	4	0	5e-12	73.4	chr4	31313556	0	BAT1;NFKBIL1;ATP6V1G2;;	1	0
cg00023351	1	95.83	48	2	0	1e-13	78.8	chr11	76908980	0	,,,,,,,,,,,,,,,,,,,,,,,,,,,,,,,,,,,,,,,,,,,,,,,,,,,,,,,,,,,,,,,,,,,,	NaN	0
cg00023411	1	100	45	0	0	1e-14	82.4	chr13	71391627	0	,,,,,,,,,,,,,,,,,,,,,,,,,,,,,,,,,,,,,,,,,,,,,,,,,,,,,,,,,,,,,,,,,,,,	NaN	1
cg00023415	0	NaN	NaN	NaN	NaN	NaN	NaN	[]	NaN	0	,,,,,,,,,,,,,,,,,,,,,,,,,,,,,,,,,,,,,,,,,,,,,,,,,,,,,,,,,,,,,,,,,,,,	0	0
cg00023464	1	97.96	49	1	0	3e-15	84.2	chr17	91916330	0	CARKD;;;;	1	0
cg00023492	0	NaN	NaN	NaN	NaN	NaN	NaN	[]	NaN	0	,,,,,,,,,,,,,,,,,,,,,,,,,,,,,,,,,,,,,,,,,,,,,,,,,,,,,,,,,,,,,,,,,,,,	0	0
cg00023507	1	91.84	49	4	0	2e-11	71.6	chr4	33131033	0	TAPBP;;;;	1	0
cg00023673	1	98	50	1	0	9e-16	86	chr20	86288978	0	,,,,,,,,,,,,,,,,,,,,,,,,,,,,,,,,,,,,,,,,,,,,,,,,,,,,,,,,,,,,,,,,,,,,	NaN	0
cg00023695	1	95.92	49	2	0	4e-14	80.6	chr7	52670625	0	COX5A;;;;	1	0
cg00023702	1	95.92	49	2	0	4e-14	80.6	chr1	119567665	0	HIPK1;;;;	1	1
cg00023726	0	NaN	NaN	NaN	NaN	NaN	NaN	[]	NaN	0	,,,,,,,,,,,,,,,,,,,,,,,,,,,,,,,,,,,,,,,,,,,,,,,,,,,,,,,,,,,,,,,,,,,,	NaN	0
cg00023750	0	NaN	NaN	NaN	NaN	NaN	NaN	[]	NaN	0	,,,,,,,,,,,,,,,,,,,,,,,,,,,,,,,,,,,,,,,,,,,,,,,,,,,,,,,,,,,,,,,,,,,,	NaN	0
cg00023808	0	NaN	NaN	NaN	NaN	NaN	NaN	[]	NaN	0	,,,,,,,,,,,,,,,,,,,,,,,,,,,,,,,,,,,,,,,,,,,,,,,,,,,,,,,,,,,,,,,,,,,,	0	0
cg00023919	1	91.84	49	4	0	2e-11	71.6	scaffold1743	389890	0	RHOD;;;;	1	0
cg00024046	1	94	50	3	0	4e-13	77	chr13	18787385	0	SDC1;;;;	NaN	0
cg00024086	1	100	50	0	0	2e-17	91.5	chr3	197358829	0	,,,,,,,,,,,,,,,,,,,,,,,,,,,,,,,,,,,,,,,,,,,,,,,,,,,,,,,,,,,,,,,,,,,,	NaN	0
cg00024170	1	98	50	1	0	9e-16	86	chr20	71954162	0	ZNF821;;;;	1	0
cg00024192	1	93.48	46	3	0	7e-11	69.8	chr12	42127419	0	,,,,,,,,,,,,,,,,,,,,,,,,,,,,,,,,,,,,,,,,,,,,,,,,,,,,,,,,,,,,,,,,,,,,	NaN	0
cg00024198	1	92	50	3	1	7e-11	69.8	chr1	5760517	0	PANK4;;;;	1	0
cg00024247	0	NaN	NaN	NaN	NaN	NaN	NaN	[]	NaN	0	,,,,,,,,,,,,,,,,,,,,,,,,,,,,,,,,,,,,,,,,,,,,,,,,,,,,,,,,,,,,,,,,,,,,	NaN	0
cg00024280	1	94	50	3	0	4e-13	77	chr19	17791919	0	,,,,,,,,,,,,,,,,,,,,,,,,,,,,,,,,,,,,,,,,,,,,,,,,,,,,,,,,,,,,,,,,,,,,	NaN	0
cg00024382	1	96	50	2	0	1e-14	82.4	chr16	31616756	0	AP2B1;RASL10B;;;	1	0
cg00024396	1	98	50	1	0	9e-16	86	chr4	53339718	0	ELOVL5,,,,,,,,,,,,,,,,,,,,,,,,,,,,,,,,,,,,,,,,,,,,,,,,,	1	0
cg00024404	1	94	50	3	0	4e-13	77	chr6	77023304	0	SPZ1,SERINC5,AAA,ZFYVE16,THBS4,AAA,,,,,,,,,,,,,,,,,,,,,,,,,,,,,,,,,,,,,,,,,,,,	1	0
cg00024416	1	95.45	44	2	0	2e-11	71.6	scaffold8631	160282	0	MIF;;;;	NaN	0
cg00024443	1	93.62	47	3	0	2e-11	71.6	chr20	87540345	1	CA5A,CA5A,,,,,,,,,,,,,,,,,,,,,,,,,,,,,,,,,,,,,,,,,,,,,,,,,,,,,,,,,,,,,,,,,,,	NaN	0
cg00024471	1	93.88	49	3	0	2e-12	75.2	chr2	183885897	0	,,,,,,,,,,,,,,,,,,,,,,,,,,,,,,,,,,,,,,,,,,,,,,,,,,,,,,,,,,,,,,,,,,,,	NaN	0
cg00024472	1	96	50	2	0	1e-14	82.4	chr16	34382786	0	NGFR;AAA;;;	1	0
cg00024494	1	97.92	48	1	0	1e-14	82.4	chr20	70746259	0	,,,,,,,,,,,,,,,,,,,,,,,,,,,,,,,,,,,,,,,,,,,,,,,,,,,,,,,,,,,,,,,,,,,,	NaN	2
cg00024516	1	96	50	2	0	1e-14	82.4	chr5	116745949	0	,,,,,,,,,,,,,,,,,,,,,,,,,,,,,,,,,,,,,,,,,,,,,,,,,,,,,,,,,,,,,,,,,,,,	NaN	0
cg00024722	1	94	50	2	1	5e-12	73.4	chr7	8612186	0	,,,,,,,,,,,,,,,,,,,,,,,,,,,,,,,,,,,,,,,,,,,,,,,,,,,,,,,,,,,,,,,,,,,,	NaN	0
cg00024790	1	95.92	49	2	0	4e-14	80.6	chr20	21188284	0	CDR2;;;;	1	0
cg00024812	1	98	50	1	0	9e-16	86	chr13	7715212	0	CPSF3;;;;	1	0
cg00024967	1	100	50	0	0	2e-17	91.5	chr2	118855824	0	ACTRT3,LRRC34,LRRIQ4,MYNN,LRRC31,,,,,,,,,,,,,,,,,,,,,,,,,,,,,,,,,,,,,,,,,,,,,	0	0
cg00024989	1	96	50	2	0	1e-14	82.4	chr19	18210152	0	FCHO1;;;;	NaN	0
cg00025044	1	95.92	49	2	0	4e-14	80.6	chr9	46033753	0	ERCC6;;;;	1	1
cg00025138	0	NaN	NaN	NaN	NaN	NaN	NaN	[]	NaN	0	,,,,,,,,,,,,,,,,,,,,,,,,,,,,,,,,,,,,,,,,,,,,,,,,,,,,,,,,,,,,,,,,,,,,	0	0
cg00025155	0	NaN	NaN	NaN	NaN	NaN	NaN	[]	NaN	0	,,,,,,,,,,,,,,,,,,,,,,,,,,,,,,,,,,,,,,,,,,,,,,,,,,,,,,,,,,,,,,,,,,,,	NaN	0
cg00025185	0	NaN	NaN	NaN	NaN	NaN	NaN	[]	NaN	0	,,,,,,,,,,,,,,,,,,,,,,,,,,,,,,,,,,,,,,,,,,,,,,,,,,,,,,,,,,,,,,,,,,,,	0	0
cg00025211	1	100	50	0	0	2e-17	91.5	chr1	128621051	0	NUDT17;;;;	1	0
cg00025331	1	100	50	0	0	2e-17	91.5	chr12	6909466	1	ZEB2,,,,,,,,,,,,,,,,,,,,,,,,,,,,,,,,,,,,,,,,,,,,,,,,,,,,,,,,,,,,,,,,,,,,	1	0
cg00025347	1	97.83	46	1	0	1e-13	78.8	chr8	43738087	0	POLB,VDAC3,C8orf40,SLC20A2,IKBKB,DKK4,,,,,,,,,,,,,,,,,,,,,,,,,,,,,,,,,,,,,,,,,,,,	1	0
cg00025357	1	97.83	46	1	0	1e-13	78.8	chr1	20145054	0	PADI3;;;;	1	0
cg00025405	1	97.96	49	1	0	3e-15	84.2	chr6	2041710	0	,,,,,,,,,,,,,,,,,,,,,,,,,,,,,,,,,,,,,,,,,,,,,,,,,,,,,,,,,,,,,,,,,,,,	NaN	1
cg00025436	1	98	50	1	0	9e-16	86	chr11	53896966	0	CS;ANKRD52;COQ10A;;	1	0
cg00025439	1	98	50	1	0	9e-16	86	chr20	87448132	0	,,,,,,,,,,,,,,,,,,,,,,,,,,,,,,,,,,,,,,,,,,,,,,,,,,,,,,,,,,,,,,,,,,,,	NaN	0
cg00025496	1	92	50	4	0	5e-12	73.4	chr16	957809	0	ABR,TIMM22,TUSC5,,,,,,,,,,,,,,,,,,,,,,,,,,,,,,,,,,,,,,,,,,,,,,,	1	0
cg00025591	1	97.96	49	1	0	3e-15	84.2	chr18	26727639	0	S100B;;;;	1	1
cg00025626	0	NaN	NaN	NaN	NaN	NaN	NaN	[]	NaN	0	,,,,,,,,,,,,,,,,,,,,,,,,,,,,,,,,,,,,,,,,,,,,,,,,,,,,,,,,,,,,,,,,,,,,	0	0
cg00025643	1	95.83	48	2	0	1e-13	78.8	chr1	41317565	0	,,,,,,,,,,,,,,,,,,,,,,,,,,,,,,,,,,,,,,,,,,,,,,,,,,,,,,,,,,,,,,,,,,,,	NaN	0
cg00025647	1	100	50	0	0	2e-17	91.5	chr2	142198476	0	,,,,,,,,,,,,,,,,,,,,,,,,,,,,,,,,,,,,,,,,,,,,,,,,,,,,,,,,,,,,,,,,,,,,	NaN	0
cg00025663	0	NaN	NaN	NaN	NaN	NaN	NaN	[]	NaN	0	,,,,,,,,,,,,,,,,,,,,,,,,,,,,,,,,,,,,,,,,,,,,,,,,,,,,,,,,,,,,,,,,,,,,	0	0
cg00025680	1	95.92	49	2	0	4e-14	80.6	chr13	44060032	0	,,,,,,,,,,,,,,,,,,,,,,,,,,,,,,,,,,,,,,,,,,,,,,,,,,,,,,,,,,,,,,,,,,,,	NaN	0
cg00025715	1	96	50	2	0	1e-14	82.4	chr19	64811337	0	ZSCAN18;;;;	1	0
cg00025795	1	93.88	49	3	0	2e-12	75.2	chr16	77874938	0	TBC1D16;;;;	1	0
cg00025823	1	97.92	48	1	0	1e-14	82.4	chr16	57765136	0	Q76LL8;;;;	0	2
cg00025877	1	91.67	48	4	0	7e-11	69.8	chr4	34030689	0	,,,,,,,,,,,,,,,,,,,,,,,,,,,,,,,,,,,,,,,,,,,,,,,,,,,,,,,,,,,,,,,,,,,,	NaN	0
cg00025972	0	NaN	NaN	NaN	NaN	NaN	NaN	[]	NaN	0	,,,,,,,,,,,,,,,,,,,,,,,,,,,,,,,,,,,,,,,,,,,,,,,,,,,,,,,,,,,,,,,,,,,,	NaN	0
cg00025981	1	97.87	47	1	0	4e-14	80.6	chr17	20770663	0	C13orf15;;;;	1	0
cg00025991	0	NaN	NaN	NaN	NaN	NaN	NaN	[]	NaN	0	,,,,,,,,,,,,,,,,,,,,,,,,,,,,,,,,,,,,,,,,,,,,,,,,,,,,,,,,,,,,,,,,,,,,	0	0
cg00026030	0	NaN	NaN	NaN	NaN	NaN	NaN	[]	NaN	0	,,,,,,,,,,,,,,,,,,,,,,,,,,,,,,,,,,,,,,,,,,,,,,,,,,,,,,,,,,,,,,,,,,,,	0	0
cg00026033	1	97.92	48	1	0	1e-14	82.4	chr11	53615921	0	IKZF4;;;;	1	2
cg00026075	0	NaN	NaN	NaN	NaN	NaN	NaN	[]	NaN	0	,,,,,,,,,,,,,,,,,,,,,,,,,,,,,,,,,,,,,,,,,,,,,,,,,,,,,,,,,,,,,,,,,,,,	NaN	0
cg00026104	0	NaN	NaN	NaN	NaN	NaN	NaN	[]	NaN	0	,,,,,,,,,,,,,,,,,,,,,,,,,,,,,,,,,,,,,,,,,,,,,,,,,,,,,,,,,,,,,,,,,,,,	NaN	0
cg00026119	1	96	50	2	0	1e-14	82.4	chr11	127198317	0	DNAH10;;;;	1	0
cg00026141	0	NaN	NaN	NaN	NaN	NaN	NaN	[]	NaN	0	,,,,,,,,,,,,,,,,,,,,,,,,,,,,,,,,,,,,,,,,,,,,,,,,,,,,,,,,,,,,,,,,,,,,	NaN	0
cg00026186	0	NaN	NaN	NaN	NaN	NaN	NaN	[]	NaN	0	,,,,,,,,,,,,,,,,,,,,,,,,,,,,,,,,,,,,,,,,,,,,,,,,,,,,,,,,,,,,,,,,,,,,	0	0
cg00026222	0	NaN	NaN	NaN	NaN	NaN	NaN	[]	NaN	0	,,,,,,,,,,,,,,,,,,,,,,,,,,,,,,,,,,,,,,,,,,,,,,,,,,,,,,,,,,,,,,,,,,,,	NaN	0
cg00026230	1	98	50	1	0	9e-16	86	chr20	28543588	0	ALDOA,MAPK3,PPP4C,BOLA2,YPEL3,KCTD13,GIYD1,GDPD3,SULT1A4,CORO1A,TBX6,SEZ6L2,ASPHD1,,,,,,,,,,,,,,,,,,,,,,,,,,,,,,,,,,,,,	1	0
cg00026290	0	NaN	NaN	NaN	NaN	NaN	NaN	[]	NaN	0	,,,,,,,,,,,,,,,,,,,,,,,,,,,,,,,,,,,,,,,,,,,,,,,,,,,,,,,,,,,,,,,,,,,,	0	0
cg00026327	0	NaN	NaN	NaN	NaN	NaN	NaN	[]	NaN	0	,,,,,,,,,,,,,,,,,,,,,,,,,,,,,,,,,,,,,,,,,,,,,,,,,,,,,,,,,,,,,,,,,,,,	0	0
cg00026346	1	95.83	48	2	0	1e-13	78.8	chr7	18848556	0	PLA2G4E;;;;	NaN	0
cg00026362	0	NaN	NaN	NaN	NaN	NaN	NaN	[]	NaN	0	,,,,,,,,,,,,,,,,,,,,,,,,,,,,,,,,,,,,,,,,,,,,,,,,,,,,,,,,,,,,,,,,,,,,	0	0
cg00026374	0	NaN	NaN	NaN	NaN	NaN	NaN	[]	NaN	0	,,,,,,,,,,,,,,,,,,,,,,,,,,,,,,,,,,,,,,,,,,,,,,,,,,,,,,,,,,,,,,,,,,,,	0	0
cg00026375	1	94	50	3	0	4e-13	77	chrUr	261059	0	HLA-C;;;;	2	0
cg00026412	1	96	50	2	0	1e-14	82.4	chr9	76745765	0	ANK3;;;;	1	0
cg00026455	0	NaN	NaN	NaN	NaN	NaN	NaN	[]	NaN	0	,,,,,,,,,,,,,,,,,,,,,,,,,,,,,,,,,,,,,,,,,,,,,,,,,,,,,,,,,,,,,,,,,,,,	0	0
cg00026457	1	98	50	1	0	9e-16	86	chr1	173721181	1	NR5A2,,,,,,,,,,,,,,,,,,,,,,,,,,,,,,,,,,,,,,,,,,,,,,,,,,,,,,,,,,,,,,,,,,,,	1	0
cg00026458	1	94	50	3	0	4e-13	77	chr12	70565963	0	FASTKD2;;;;	1	0
cg00026474	1	96	50	2	0	1e-14	82.4	chr8	138810501	0	ST3GAL1,AAA,AAA,,,,,,,,,,,,,,,,,,,,,,,,,,,,,,,,,,,,,,,,,,,,,,,	1	0
cg00026546	1	100	50	0	0	2e-17	91.5	chr1	36243308	1	HPCA,,,,,,,,,,,,,,,,,,,,,,,,,,,,,,,,,,,,,,,,,,,,,,,,,,,,,,,,,,,,,,,,,,,,	1	0
cg00026553	1	100	49	0	0	7e-17	89.7	scaffold3060	472172	0	IDH2,ZNF710,,,,,,,,,,,,,,,,,,,,,,,,,,,,,,,,,,,,,,,,,,,,,,,,	1	1
cg00026603	1	98.04	51	0	1	3e-15	84.2	chr17	53334010	0	,,,,,,,,,,,,,,,,,,,,,,,,,,,,,,,,,,,,,,,,,,,,,,,,,,,,,,,,,,,,,,,,,,,,	NaN	0
cg00026703	1	96	50	2	0	1e-14	82.4	chr7	75243489	0	NR2F2;;;;	1	0
cg00026731	1	95.92	49	2	0	4e-14	80.6	chr18	52550142	0	FECH;;;;	1	0
cg00026776	1	93.88	49	3	0	2e-12	75.2	chr4	32091705	0	FKBPL,AGPAT1,C6orf10,CREBL1,HLA-DRA,PBX2,MMU.1729,HLA-DRB1,PPT2,NOTCH4,EGFL8,GPSM3,PRRT1,AGER,,,,,,,,,,,,,,,,,,,,,,,,,,,,,,,,,,,,	1	0
cg00026803	1	98	50	1	0	9e-16	86	chr1	141478578	0	KCNJ9;;;;	1	0
cg00026853	1	97.96	49	1	0	3e-15	84.2	chr20	29561789	0	AAA;;;;	0	0
cg00026857	1	94	50	3	0	4e-13	77	scaffold7269	32943	0	NCAPD2;;;;	1	0
cg00026909	1	98	50	1	0	9e-16	86	chr1	62147602	0	,,,,,,,,,,,,,,,,,,,,,,,,,,,,,,,,,,,,,,,,,,,,,,,,,,,,,,,,,,,,,,,,,,,,	0	0
cg00026919	0	NaN	NaN	NaN	NaN	NaN	NaN	[]	NaN	0	,,,,,,,,,,,,,,,,,,,,,,,,,,,,,,,,,,,,,,,,,,,,,,,,,,,,,,,,,,,,,,,,,,,,	NaN	0
cg00026938	0	NaN	NaN	NaN	NaN	NaN	NaN	[]	NaN	0	,,,,,,,,,,,,,,,,,,,,,,,,,,,,,,,,,,,,,,,,,,,,,,,,,,,,,,,,,,,,,,,,,,,,	NaN	0
cg00026974	0	NaN	NaN	NaN	NaN	NaN	NaN	[]	NaN	0	,,,,,,,,,,,,,,,,,,,,,,,,,,,,,,,,,,,,,,,,,,,,,,,,,,,,,,,,,,,,,,,,,,,,	0	0
cg00027037	0	NaN	NaN	NaN	NaN	NaN	NaN	[]	NaN	0	,,,,,,,,,,,,,,,,,,,,,,,,,,,,,,,,,,,,,,,,,,,,,,,,,,,,,,,,,,,,,,,,,,,,	0	0
cg00027081	0	NaN	NaN	NaN	NaN	NaN	NaN	[]	NaN	0	,,,,,,,,,,,,,,,,,,,,,,,,,,,,,,,,,,,,,,,,,,,,,,,,,,,,,,,,,,,,,,,,,,,,	0	0
cg00027083	0	NaN	NaN	NaN	NaN	NaN	NaN	[]	NaN	0	,,,,,,,,,,,,,,,,,,,,,,,,,,,,,,,,,,,,,,,,,,,,,,,,,,,,,,,,,,,,,,,,,,,,	0	0
cg00027114	1	100	48	0	0	2e-16	87.8	chr3	83630789	0	,,,,,,,,,,,,,,,,,,,,,,,,,,,,,,,,,,,,,,,,,,,,,,,,,,,,,,,,,,,,,,,,,,,,	NaN	1
cg00027120	1	100	50	0	0	2e-17	91.5	chr3	183915839	0	AAA;;;;	0	0
cg00027155	0	NaN	NaN	NaN	NaN	NaN	NaN	[]	NaN	0	,,,,,,,,,,,,,,,,,,,,,,,,,,,,,,,,,,,,,,,,,,,,,,,,,,,,,,,,,,,,,,,,,,,,	0	0
cg00027162	0	NaN	NaN	NaN	NaN	NaN	NaN	[]	NaN	0	,,,,,,,,,,,,,,,,,,,,,,,,,,,,,,,,,,,,,,,,,,,,,,,,,,,,,,,,,,,,,,,,,,,,	0	0
cg00027232	1	97.92	48	1	0	1e-14	82.4	chr13	85330807	0	TGOLN2;AAA;;;	1	2
cg00027400	1	92	50	4	0	5e-12	73.4	chr18	46670601	0	DCC;;;;	1	0
cg00027454	1	98	50	1	0	9e-16	86	chrX	45606343	0	RP2;AAA;;;	1	0
cg00027466	0	NaN	NaN	NaN	NaN	NaN	NaN	[]	NaN	0	,,,,,,,,,,,,,,,,,,,,,,,,,,,,,,,,,,,,,,,,,,,,,,,,,,,,,,,,,,,,,,,,,,,,	0	0
cg00027499	1	92	50	4	0	5e-12	73.4	chr20	29375927	0	PHKG2;;;;	1	0
cg00027570	1	95.56	45	2	0	5e-12	73.4	chr1	122356339	0	CD2;;;;	1	0
cg00027586	1	91.84	49	4	0	2e-11	71.6	chr18	74071038	0	,,,,,,,,,,,,,,,,,,,,,,,,,,,,,,,,,,,,,,,,,,,,,,,,,,,,,,,,,,,,,,,,,,,,	NaN	0
cg00027637	1	94	50	3	0	4e-13	77	chr1	146454195	0	ITPKB;;;;	1	0
cg00027650	1	95.83	48	2	0	1e-13	78.8	chr7	34167631	0	TCF12;;;;	1	0
cg00027669	1	100	48	0	0	2e-16	87.8	chr16	50133001	0	STAC2;;;;	1	1
cg00027674	1	97.96	49	1	0	3e-15	84.2	chr14	86914695	0	RAB38;;;;	1	0
cg00027729	1	95.74	47	2	0	4e-13	77	scaffold7008	80335	0	AAA;;;;	0	0
cg00027745	1	93.75	48	3	0	5e-12	73.4	chr3	39046602	0	,,,,,,,,,,,,,,,,,,,,,,,,,,,,,,,,,,,,,,,,,,,,,,,,,,,,,,,,,,,,,,,,,,,,	NaN	0
cg00027990	1	100	50	0	0	2e-17	91.5	scaffold9188	20520	0	KIAA1683;;;;	1	0
cg00027995	1	100	50	0	0	2e-17	91.5	chr7	16332625	0	FSIP1;THBS1;;;	1	0
cg00028013	1	96	50	2	0	1e-14	82.4	chr7	51480057	0	LOXL1;;;;	1	0
cg00028014	0	NaN	NaN	NaN	NaN	NaN	NaN	[]	NaN	0	,,,,,,,,,,,,,,,,,,,,,,,,,,,,,,,,,,,,,,,,,,,,,,,,,,,,,,,,,,,,,,,,,,,,	NaN	0
cg00028022	1	93.75	48	3	0	5e-12	73.4	scaffold9213	74459	0	,,,,,,,,,,,,,,,,,,,,,,,,,,,,,,,,,,,,,,,,,,,,,,,,,,,,,,,,,,,,,,,,,,,,	NaN	0
cg00028034	1	94	50	2	1	5e-12	73.4	chr10	32855536	0	PLAGL2;;;;	0	0
cg00028056	1	94	50	3	0	4e-13	77	chr12	84559475	0	CHPF;;;;	1	0
cg00028135	1	100	50	0	0	2e-17	91.5	chr2	35116132	0	,,,,,,,,,,,,,,,,,,,,,,,,,,,,,,,,,,,,,,,,,,,,,,,,,,,,,,,,,,,,,,,,,,,,	0	0
cg00028184	1	92	50	3	1	7e-11	69.8	chr1	150629541	0	HHIPL2;;;;	NaN	0
cg00028211	1	96	50	2	0	1e-14	82.4	chr13	43903676	0	,,,,,,,,,,,,,,,,,,,,,,,,,,,,,,,,,,,,,,,,,,,,,,,,,,,,,,,,,,,,,,,,,,,,	NaN	0
cg00028232	1	95.83	48	2	0	1e-13	78.8	chr2	94770603	1	AAA,HIGD1A,CCDC13,ZNF662,C3orf39,HHATL,CCBP2,KBTBD5,FAM198A,CYP8B1,NAB1,TMEM194B,MFSD6,,,,,,,,,,,,,,,,,,,,,,,,,,,,,,,,,,,,,,,,,,,,,,,,,,,,,,,,	NaN	0
cg00028251	1	97.87	47	1	0	4e-14	80.6	chr4	146856290	0	FAM184A;;;;	1	2
cg00028299	1	95.83	48	2	0	1e-13	78.8	chr8	62621305	0	,,,,,,,,,,,,,,,,,,,,,,,,,,,,,,,,,,,,,,,,,,,,,,,,,,,,,,,,,,,,,,,,,,,,	NaN	0
cg00028308	1	94.12	51	2	1	2e-12	75.2	chr11	51293559	0	,,,,,,,,,,,,,,,,,,,,,,,,,,,,,,,,,,,,,,,,,,,,,,,,,,,,,,,,,,,,,,,,,,,,	NaN	0
cg00028318	1	94	50	1	1	2e-12	75.2	chr4	29627344	0	GABBR1;;;;	1	2
cg00028336	0	NaN	NaN	NaN	NaN	NaN	NaN	[]	NaN	0	,,,,,,,,,,,,,,,,,,,,,,,,,,,,,,,,,,,,,,,,,,,,,,,,,,,,,,,,,,,,,,,,,,,,	0	0
cg00028338	1	96	50	2	0	1e-14	82.4	chr1	1948437	0	WHSC1;;;;	1	0
cg00028429	1	95.92	49	2	0	4e-14	80.6	chr7	79850589	0	,,,,,,,,,,,,,,,,,,,,,,,,,,,,,,,,,,,,,,,,,,,,,,,,,,,,,,,,,,,,,,,,,,,,	NaN	0
cg00028431	1	94	50	3	0	4e-13	77	chr8	129733143	0	NDUFB9;MTSS1;;;	1	0
cg00028455	1	98	50	1	0	9e-16	86	chr4	140062799	0	HEY2,HINT3,NCOA7,,,,,,,,,,,,,,,,,,,,,,,,,,,,,,,,,,,,,,,,,,,,,,,	1	0
cg00028487	1	95.83	48	2	0	1e-13	78.8	chr19	59743929	1	FAM18B,ZNF468,ZNF600,CDKN2AIPNL,,,,,,,,,,,,,,,,,,,,,,,,,,,,,,,,,,,,,,,,,,,,,,,,,,,,,,,,,,,,,,,,,	2	2
cg00028507	1	94	50	3	0	4e-13	77	chr1	6136045	0	,,,,,,,,,,,,,,,,,,,,,,,,,,,,,,,,,,,,,,,,,,,,,,,,,,,,,,,,,,,,,,,,,,,,	NaN	0
cg00028515	1	96	50	2	0	1e-14	82.4	chr2	182731223	0	,,,,,,,,,,,,,,,,,,,,,,,,,,,,,,,,,,,,,,,,,,,,,,,,,,,,,,,,,,,,,,,,,,,,	NaN	0
cg00028598	0	NaN	NaN	NaN	NaN	NaN	NaN	[]	NaN	0	,,,,,,,,,,,,,,,,,,,,,,,,,,,,,,,,,,,,,,,,,,,,,,,,,,,,,,,,,,,,,,,,,,,,	0	0
cg00028636	1	98	50	1	0	9e-16	86	chr11	7097678	0	PTMS;LAG3;;;	1	0
cg00028677	1	93.88	49	3	0	2e-12	75.2	chr7	32533193	0	PYGO1;;;;	NaN	0
cg00028678	0	NaN	NaN	NaN	NaN	NaN	NaN	[]	NaN	0	,,,,,,,,,,,,,,,,,,,,,,,,,,,,,,,,,,,,,,,,,,,,,,,,,,,,,,,,,,,,,,,,,,,,	0	0
cg00028749	1	96	50	2	0	1e-14	82.4	chr17	84237941	0	KDELC1;;;;	1	0
cg00028757	1	100	50	0	0	2e-17	91.5	scaffold3881	124270	0	EHMT2;;;;	1	0
cg00028829	0	NaN	NaN	NaN	NaN	NaN	NaN	[]	NaN	0	,,,,,,,,,,,,,,,,,,,,,,,,,,,,,,,,,,,,,,,,,,,,,,,,,,,,,,,,,,,,,,,,,,,,	0	0
cg00028844	0	NaN	NaN	NaN	NaN	NaN	NaN	[]	NaN	0	,,,,,,,,,,,,,,,,,,,,,,,,,,,,,,,,,,,,,,,,,,,,,,,,,,,,,,,,,,,,,,,,,,,,	0	0
cg00028870	1	94	50	3	0	4e-13	77	chr2	150685231	0	,,,,,,,,,,,,,,,,,,,,,,,,,,,,,,,,,,,,,,,,,,,,,,,,,,,,,,,,,,,,,,,,,,,,	NaN	0
cg00028881	1	96	50	2	0	1e-14	82.4	chr4	31451931	0	CSNK2B;BAT4;APOM;LY6G5B;C6orf47	1	0
cg00028918	1	98	50	1	0	9e-16	86	chr6	158591560	0	,,,,,,,,,,,,,,,,,,,,,,,,,,,,,,,,,,,,,,,,,,,,,,,,,,,,,,,,,,,,,,,,,,,,	NaN	0
cg00028929	1	95.92	49	2	0	4e-14	80.6	chr11	50074395	0	KRT5;;;;	1	1
cg00028935	1	98	50	1	0	9e-16	86	chr2	142160596	0	ZIC4;;;;	1	0
cg00028993	1	95.83	48	2	0	1e-13	78.8	chr19	54939309	0	GLTSCR2;EHD2;;;	1	0
cg00029052	1	94	50	3	0	4e-13	77	chr9	63523730	1	CBARA1,NRAP,FAM45A,,,,,,,,,,,,,,,,,,,,,,,,,,,,,,,,,,,,,,,,,,,,,,,,,,,,,,,,,,,,,,,,,,	0	0
cg00029053	1	96	50	2	0	1e-14	82.4	chr13	9016622	0	NOL10;;;;	1	0
cg00029161	0	NaN	NaN	NaN	NaN	NaN	NaN	[]	NaN	0	,,,,,,,,,,,,,,,,,,,,,,,,,,,,,,,,,,,,,,,,,,,,,,,,,,,,,,,,,,,,,,,,,,,,	0	0
cg00029233	1	98	50	1	0	9e-16	86	chr16	56136582	0	HEXIM1;;;;	1	0
cg00029246	1	93.62	47	3	0	2e-11	71.6	chr3	178109292	0	DGKI;;;;	1	0
cg00029282	1	96	50	2	0	1e-14	82.4	chr13	95440047	0	PROM2;;;;	1	0
cg00029284	0	NaN	NaN	NaN	NaN	NaN	NaN	[]	NaN	0	,,,,,,,,,,,,,,,,,,,,,,,,,,,,,,,,,,,,,,,,,,,,,,,,,,,,,,,,,,,,,,,,,,,,	0	0
cg00029353	1	95.92	49	2	0	4e-14	80.6	chr11	49423858	0	,,,,,,,,,,,,,,,,,,,,,,,,,,,,,,,,,,,,,,,,,,,,,,,,,,,,,,,,,,,,,,,,,,,,	NaN	0
cg00029397	1	100	50	0	0	2e-17	91.5	chr11	55227349	0	DCTN2;KIF5A;;;	1	0
cg00029521	1	96	50	2	0	1e-14	82.4	chr4	39293033	0	KCNK17;;;;	1	0
cg00029583	0	NaN	NaN	NaN	NaN	NaN	NaN	[]	NaN	0	,,,,,,,,,,,,,,,,,,,,,,,,,,,,,,,,,,,,,,,,,,,,,,,,,,,,,,,,,,,,,,,,,,,,	NaN	0
cg00029619	1	96	50	2	0	1e-14	82.4	chr4	17967171	0	KIF13A;;;;	1	0
cg00029640	1	100	50	0	0	2e-17	91.5	chr19	42465276	0	LSR;HAMP;;;	0	0
cg00029678	1	93.75	48	2	1	7e-11	69.8	chr16	78268242	0	RNF213;;;;	1	0
cg00029821	1	91.67	48	4	0	7e-11	69.8	chr4	117935922	0	,,,,,,,,,,,,,,,,,,,,,,,,,,,,,,,,,,,,,,,,,,,,,,,,,,,,,,,,,,,,,,,,,,,,	NaN	0
cg00029822	1	100	50	0	0	2e-17	91.5	scaffold1571	57775	0	SNUPN,IMP3,SNX33,AC105020.1,AAA,,,,,,,,,,,,,,,,,,,,,,,,,,,,,,,,,,,,,,,,,,,,,	0	0
cg00029825	1	92	50	3	1	7e-11	69.8	chr20	30165419	0	SLC5A2;;;;	1	0
cg00029826	1	98	50	1	0	9e-16	86	scaffold7758	162754	0	APEX1,TMEM55B,TTC5,PARP2,CCNB1IP1,OSGEP,TEP1,PNP,AAA,KLHL33,AAA,,,,,,,,,,,,,,,,,,,,,,,,,,,,,,,,,,,,,,,	1	0
cg00029831	1	95.92	49	2	0	4e-14	80.6	chr8	149859291	0	VPS28;NFKBIL2;;;	1	0
cg00029922	1	92.16	51	3	1	2e-11	71.6	chr12	54533472	0	,,,,,,,,,,,,,,,,,,,,,,,,,,,,,,,,,,,,,,,,,,,,,,,,,,,,,,,,,,,,,,,,,,,,	NaN	0
cg00029928	0	NaN	NaN	NaN	NaN	NaN	NaN	[]	NaN	0	,,,,,,,,,,,,,,,,,,,,,,,,,,,,,,,,,,,,,,,,,,,,,,,,,,,,,,,,,,,,,,,,,,,,	0	0
cg00029931	1	94	50	3	0	4e-13	77	chrX	100927318	0	GLA;RPL36A;;;	1	0
cg00029973	1	93.75	48	3	0	5e-12	73.4	chr16	3448430	0	TRPV1;;;;	1	0
cg00029979	1	95.83	48	2	0	1e-13	78.8	chr16	35899133	0	,,,,,,,,,,,,,,,,,,,,,,,,,,,,,,,,,,,,,,,,,,,,,,,,,,,,,,,,,,,,,,,,,,,,	NaN	0
cg00030005	1	96	50	2	0	1e-14	82.4	chr3	195642294	0	,,,,,,,,,,,,,,,,,,,,,,,,,,,,,,,,,,,,,,,,,,,,,,,,,,,,,,,,,,,,,,,,,,,,	NaN	0
cg00030047	1	94	50	3	0	4e-13	77	scaffold5143	42632	0	RNF207;;;;	1	0
cg00030117	1	97.73	44	1	0	2e-12	75.2	chr13	125016214	0	STEAP3;;;;	1	1
cg00030125	1	100	50	0	0	2e-17	91.5	chrX	125224207	1	DCAF12L2,DCAF12L2,,,,,,,,,,,,,,,,,,,,,,,,,,,,,,,,,,,,,,,,,,,,,,,,,,,,,,,,,,,,,,,,,,,	1	0
cg00030176	0	NaN	NaN	NaN	NaN	NaN	NaN	[]	NaN	0	,,,,,,,,,,,,,,,,,,,,,,,,,,,,,,,,,,,,,,,,,,,,,,,,,,,,,,,,,,,,,,,,,,,,	0	0
cg00030291	1	93.75	48	3	0	5e-12	73.4	chr3	119452179	0	ICA1,GLCCI1,NXPH1,,,,,,,,,,,,,,,,,,,,,,,,,,,,,,,,,,,,,,,,,,,,,,,	1	0
cg00030296	1	100	50	0	0	2e-17	91.5	scaffold8034	19935	0	AAA,,,,,,,,,,,,,,,,,,,,,,,,,,,,,,,,,,,,,,,,,,,,,,,,,	0	0
cg00030420	1	96	50	2	0	1e-14	82.4	chr6	139848042	0	SLC25A2;;;;	1	0
cg00030422	0	NaN	NaN	NaN	NaN	NaN	NaN	[]	NaN	0	,,,,,,,,,,,,,,,,,,,,,,,,,,,,,,,,,,,,,,,,,,,,,,,,,,,,,,,,,,,,,,,,,,,,	0	0
cg00030423	1	94	50	3	0	4e-13	77	chr19	36355262	0	UQCRFS1;;;;	1	0
cg00030427	1	95.83	48	2	0	1e-13	78.8	chr4	168378517	0	,,,,,,,,,,,,,,,,,,,,,,,,,,,,,,,,,,,,,,,,,,,,,,,,,,,,,,,,,,,,,,,,,,,,	NaN	0
cg00030432	1	100	50	0	0	2e-17	91.5	scaffold4855	37399	0	MEPCE;;;;	1	0
cg00030466	0	NaN	NaN	NaN	NaN	NaN	NaN	[]	NaN	0	,,,,,,,,,,,,,,,,,,,,,,,,,,,,,,,,,,,,,,,,,,,,,,,,,,,,,,,,,,,,,,,,,,,,	0	0
cg00030476	1	98	50	1	0	9e-16	86	chr1	129134267	0	PRKAB2;;;;	1	0
cg00030501	1	91.84	49	4	0	2e-11	71.6	chr1	150115485	0	DISP1;;;;	NaN	0
cg00030508	1	97.83	46	1	0	1e-13	78.8	chr4	29925842	0	TRIM15;;;;	1	2
cg00030523	0	NaN	NaN	NaN	NaN	NaN	NaN	[]	NaN	0	,,,,,,,,,,,,,,,,,,,,,,,,,,,,,,,,,,,,,,,,,,,,,,,,,,,,,,,,,,,,,,,,,,,,	0	0
cg00030588	0	NaN	NaN	NaN	NaN	NaN	NaN	[]	NaN	0	,,,,,,,,,,,,,,,,,,,,,,,,,,,,,,,,,,,,,,,,,,,,,,,,,,,,,,,,,,,,,,,,,,,,	NaN	0
cg00030604	0	NaN	NaN	NaN	NaN	NaN	NaN	[]	NaN	0	,,,,,,,,,,,,,,,,,,,,,,,,,,,,,,,,,,,,,,,,,,,,,,,,,,,,,,,,,,,,,,,,,,,,	NaN	0
cg00030627	1	98	50	1	0	9e-16	86	chr9	129753652	0	,,,,,,,,,,,,,,,,,,,,,,,,,,,,,,,,,,,,,,,,,,,,,,,,,,,,,,,,,,,,,,,,,,,,	NaN	0
cg00030682	1	100	50	0	0	2e-17	91.5	chr20	16117689	0	ABCC1;;;;	1	0
cg00030774	1	98	50	1	0	9e-16	86	chr7	6640792	0	FAM189A1;;;;	1	0
cg00030795	1	96	50	2	0	1e-14	82.4	chr4	33289415	0	SYNGAP1;ZBTB9;;;	1	0
cg00030807	0	NaN	NaN	NaN	NaN	NaN	NaN	[]	NaN	0	,,,,,,,,,,,,,,,,,,,,,,,,,,,,,,,,,,,,,,,,,,,,,,,,,,,,,,,,,,,,,,,,,,,,	0	0
cg00030816	1	92	50	4	0	5e-12	73.4	chr1	128708856	0	RBM8A;PEX11B;LIX1L;GNRHR2;	1	0
cg00030909	1	93.88	49	3	0	2e-12	75.2	chr16	33912772	0	IGF2BP1;;;;	1	0
cg00031013	1	100	50	0	0	2e-17	91.5	chr16	7846126	0	LSMD1;CYB5D1;KDM6B;TMEM88;	1	0
cg00031063	0	NaN	NaN	NaN	NaN	NaN	NaN	[]	NaN	0	,,,,,,,,,,,,,,,,,,,,,,,,,,,,,,,,,,,,,,,,,,,,,,,,,,,,,,,,,,,,,,,,,,,,	0	0
cg00031105	1	98	50	1	0	9e-16	86	chr4	33019872	0	RXRB;;;;	1	0
cg00031162	1	97.83	46	1	0	1e-13	78.8	chr16	7516774	0	TNFSF12-TNFSF13;;;;	1	0
cg00031165	1	94	50	3	0	4e-13	77	chr3	131439491	0	RUNDC3B;;;;	1	0
cg00031187	1	97.96	49	1	0	3e-15	84.2	chr11	31702407	0	,,,,,,,,,,,,,,,,,,,,,,,,,,,,,,,,,,,,,,,,,,,,,,,,,,,,,,,,,,,,,,,,,,,,	NaN	1
cg00031235	1	95.92	49	2	0	4e-14	80.6	chrX	48080902	0	PPP1R3F;;;;	1	1
cg00031256	1	92	50	4	0	5e-12	73.4	chr4	2751493	0	SERPINB1;;;;	1	0
cg00031277	1	93.62	47	1	1	7e-11	69.8	chr5	95478949	0	PPP3CA;;;;	NaN	0
cg00031303	0	NaN	NaN	NaN	NaN	NaN	NaN	[]	NaN	0	,,,,,,,,,,,,,,,,,,,,,,,,,,,,,,,,,,,,,,,,,,,,,,,,,,,,,,,,,,,,,,,,,,,,	NaN	1
cg00031340	1	92	50	4	0	5e-12	73.4	chr20	80576950	0	GCSH;AAA;;;	1	0
cg00031346	1	93.88	49	3	0	2e-12	75.2	scaffold11398	28329	0	,,,,,,,,,,,,,,,,,,,,,,,,,,,,,,,,,,,,,,,,,,,,,,,,,,,,,,,,,,,,,,,,,,,,	0	0
cg00031402	1	100	48	0	0	2e-16	87.8	chr9	64120343	0	PSAP;;;;	1	1
cg00031443	0	NaN	NaN	NaN	NaN	NaN	NaN	[]	NaN	0	,,,,,,,,,,,,,,,,,,,,,,,,,,,,,,,,,,,,,,,,,,,,,,,,,,,,,,,,,,,,,,,,,,,,	0	0
cg00031456	1	96	50	2	0	1e-14	82.4	scaffold4952	221282	0	PRPF38B;;;;	1	0
cg00031476	1	94	50	3	0	4e-13	77	chr13	26638308	0	RBKS;BRE;;;	1	0
cg00031491	1	93.88	49	2	1	2e-11	71.6	scaffold3881	136461	0	SLC44A4;;;;	1	2
cg00031556	0	NaN	NaN	NaN	NaN	NaN	NaN	[]	NaN	0	,,,,,,,,,,,,,,,,,,,,,,,,,,,,,,,,,,,,,,,,,,,,,,,,,,,,,,,,,,,,,,,,,,,,	0	0
cg00031663	0	NaN	NaN	NaN	NaN	NaN	NaN	[]	NaN	0	,,,,,,,,,,,,,,,,,,,,,,,,,,,,,,,,,,,,,,,,,,,,,,,,,,,,,,,,,,,,,,,,,,,,	0	0
cg00031708	1	95.83	48	2	0	1e-13	78.8	chr3	104434131	0	NUPL2,FAM126A,KLHL7,TOMM7,,,,,,,,,,,,,,,,,,,,,,,,,,,,,,,,,,,,,,,,,,,,,,	1	2
cg00031722	1	98	50	1	0	9e-16	86	chr8	60751702	0	PENK;;;;	NaN	0
cg00031759	1	91.67	48	4	0	7e-11	69.8	chr17	11902542	0	BRCA2;ZAR1L;;;	1	0
cg00031779	1	96	50	2	0	1e-14	82.4	chr18	53619895	0	ALPK2,MALT1,,,,,,,,,,,,,,,,,,,,,,,,,,,,,,,,,,,,,,,,,,,,,,,,	1	0
cg00031896	1	97.96	49	1	0	3e-15	84.2	scaffold8041	14339	0	,,,,,,,,,,,,,,,,,,,,,,,,,,,,,,,,,,,,,,,,,,,,,,,,,,,,,,,,,,,,,,,,,,,,	0	0
cg00031967	0	NaN	NaN	NaN	NaN	NaN	NaN	[]	NaN	0	,,,,,,,,,,,,,,,,,,,,,,,,,,,,,,,,,,,,,,,,,,,,,,,,,,,,,,,,,,,,,,,,,,,,	0	0
cg00031973	0	NaN	NaN	NaN	NaN	NaN	NaN	[]	NaN	0	,,,,,,,,,,,,,,,,,,,,,,,,,,,,,,,,,,,,,,,,,,,,,,,,,,,,,,,,,,,,,,,,,,,,	NaN	0
cg00032036	1	100	49	0	0	7e-17	89.7	chr19	7789359	0	PNPLA6;MCOLN1;;;	1	1
cg00032192	1	100	48	0	0	2e-16	87.8	chr19	12953512	0	TNPO2;;;;	1	2
cg00032205	1	96	50	2	0	1e-14	82.4	chr8	102188276	0	TSPYL5;;;;	1	0
cg00032227	0	NaN	NaN	NaN	NaN	NaN	NaN	[]	NaN	0	,,,,,,,,,,,,,,,,,,,,,,,,,,,,,,,,,,,,,,,,,,,,,,,,,,,,,,,,,,,,,,,,,,,,	0	0
cg00032246	1	94	50	3	0	4e-13	77	chr16	31470700	0	AP2B1;PEX12;;;	1	0
cg00032308	0	NaN	NaN	NaN	NaN	NaN	NaN	[]	NaN	0	,,,,,,,,,,,,,,,,,,,,,,,,,,,,,,,,,,,,,,,,,,,,,,,,,,,,,,,,,,,,,,,,,,,,	NaN	0
cg00032366	1	100	48	0	0	2e-16	87.8	chr19	5899071	0	LONP1;;;;	1	0
cg00032419	1	92	50	4	0	5e-12	73.4	chr16	25357044	0	GIT1;TP53I13;ABHD15;;	1	0
cg00032490	1	93.88	49	3	0	2e-12	75.2	chr11	134334320	0	,,,,,,,,,,,,,,,,,,,,,,,,,,,,,,,,,,,,,,,,,,,,,,,,,,,,,,,,,,,,,,,,,,,,	NaN	0
cg00032609	1	94	50	3	0	4e-13	77	chr10	5423695	0	ATP5E;;;;	1	0
cg00032610	1	97.96	49	1	0	3e-15	84.2	chr8	680873	0	,,,,,,,,,,,,,,,,,,,,,,,,,,,,,,,,,,,,,,,,,,,,,,,,,,,,,,,,,,,,,,,,,,,,	NaN	1
cg00032643	1	97.96	49	1	0	3e-15	84.2	chr1	6966135	0	LRRC47;;;;	1	1
cg00032664	1	95.65	46	2	0	2e-12	75.2	chr1	59853430	0	OSBPL11,COQ7,AAA,,,,,,,,,,,,,,,,,,,,,,,,,,,,,,,,,,,,,,,,,,,,,,,	0	0
cg00032666	1	92	50	3	1	7e-11	69.8	chrX	150052239	0	MAMLD1;;;;	1	0
cg00032686	0	NaN	NaN	NaN	NaN	NaN	NaN	[]	NaN	0	,,,,,,,,,,,,,,,,,,,,,,,,,,,,,,,,,,,,,,,,,,,,,,,,,,,,,,,,,,,,,,,,,,,,	0	0
cg00032701	1	93.62	47	3	0	2e-11	71.6	chr19	8382135	0	EVI5L;;;;	1	0
cg00032756	1	100	50	0	0	2e-17	91.5	chr11	42152914	0	NELL2;;;;	1	0
cg00032789	1	96	50	2	0	1e-14	82.4	scaffold3606	100608	0	RHOA,GPX1,NICN1,AMT,TCTA,,,,,,,,,,,,,,,,,,,,,,,,,,,,,,,,,,,,,,,,,,,,,	0	0
cg00032805	1	100	49	0	0	7e-17	89.7	scaffold762	298886	0	,,,,,,,,,,,,,,,,,,,,,,,,,,,,,,,,,,,,,,,,,,,,,,,,,,,,,,,,,,,,,,,,,,,,	0	2
cg00032852	1	98	50	1	0	9e-16	86	chr3	173535277	0	CHCHD3;;;;	1	0
cg00032879	1	96	50	2	0	1e-14	82.4	scaffold10527	109913	0	MORN1,,,,,,,,,,,,,,,,,,,,,,,,,,,,,,,,,,,,,,,,,,,,,,,,,	1	0
cg00032884	1	95.92	49	2	0	4e-14	80.6	chr13	47532367	0	KLRAQ1,FOXN2,,,,,,,,,,,,,,,,,,,,,,,,,,,,,,,,,,,,,,,,,,,,,,,,	1	0
cg00032912	0	NaN	NaN	NaN	NaN	NaN	NaN	[]	NaN	0	,,,,,,,,,,,,,,,,,,,,,,,,,,,,,,,,,,,,,,,,,,,,,,,,,,,,,,,,,,,,,,,,,,,,	NaN	0
cg00032959	0	NaN	NaN	NaN	NaN	NaN	NaN	[]	NaN	0	,,,,,,,,,,,,,,,,,,,,,,,,,,,,,,,,,,,,,,,,,,,,,,,,,,,,,,,,,,,,,,,,,,,,	NaN	0
cg00033102	1	97.87	47	0	1	4e-13	77	scaffold3796	141559	1	IQCG,SNX2,SNX24,,,,,,,,,,,,,,,,,,,,,,,,,,,,,,,,,,,,,,,,,,,,,,,,,,,,,,,,,,,,,,,,,,	0	0
cg00033127	0	NaN	NaN	NaN	NaN	NaN	NaN	[]	NaN	0	,,,,,,,,,,,,,,,,,,,,,,,,,,,,,,,,,,,,,,,,,,,,,,,,,,,,,,,,,,,,,,,,,,,,	0	0
cg00033155	1	93.88	49	1	1	5e-12	73.4	chr13	109271291	0	NPHP1;;;;	1	0
cg00033165	1	94	50	3	0	4e-13	77	scaffold4125	157047	0	,,,,,,,,,,,,,,,,,,,,,,,,,,,,,,,,,,,,,,,,,,,,,,,,,,,,,,,,,,,,,,,,,,,,	NaN	0
cg00033209	1	97.83	46	1	0	1e-13	78.8	chr20	3712832	0	ZNF597,TRAP1,CLUAP1,TIGD7,ZNF263,C16orf90,NAT15,AAA,ZNF75A,ZNF434,SLX4,ZNF174,MEFV,DNASE1,OR2C1,NLRC3,AAA,,,,,,,,,,,,,,,,,,,,,,,,,,,,,,,,,	1	2
cg00033213	1	92.16	51	3	1	2e-11	71.6	scaffold6585	134038	1	TOP1MT,TOP1MT,,,,,,,,,,,,,,,,,,,,,,,,,,,,,,,,,,,,,,,,,,,,,,,,,,,,,,,,,,,,,,,,,,,	1	0
cg00033220	1	93.88	49	3	0	2e-12	75.2	scaffold4916	35829	0	TGIF1;;;;	1	0
cg00033304	1	97.96	49	1	0	3e-15	84.2	chr2	102279664	0	SENP2;;;;	1	1
cg00033334	1	100	50	0	0	2e-17	91.5	scaffold1544	126379	0	SETD8;;;;	1	0
cg00033371	1	96	50	2	0	1e-14	82.4	chr19	5125997	0	UHRF1;;;;	1	0
cg00033457	1	96	50	2	0	1e-14	82.4	chr8	78542275	0	TMEM70;;;;	0	0
cg00033490	1	97.92	48	1	0	1e-14	82.4	chr3	131678977	0	CROT;;;;	1	0
cg00033516	1	98	50	1	0	9e-16	86	chr5	34104228	0	KLF3,TLR1,TLR6,TLR10,,,,,,,,,,,,,,,,,,,,,,,,,,,,,,,,,,,,,,,,,,,,,,	1	0
cg00033533	1	96	50	2	0	1e-14	82.4	chr15	43886903	0	KIAA1539;;;;	1	0
cg00033551	0	NaN	NaN	NaN	NaN	NaN	NaN	[]	NaN	0	,,,,,,,,,,,,,,,,,,,,,,,,,,,,,,,,,,,,,,,,,,,,,,,,,,,,,,,,,,,,,,,,,,,,	0	0
cg00033584	1	95.83	48	2	0	1e-13	78.8	scaffold1524	333004	1	KIAA1143,,,,,,,,,,,,,,,,,,,,,,,,,,,,,,,,,,,,,,,,,,,,,,,,,,,,,,,,,,,,,,,,,,,,	1	2
cg00033643	1	95.83	48	2	0	1e-13	78.8	chr3	174770569	0	SLC35B4;;;;	1	0
cg00033666	1	94	50	3	0	4e-13	77	chr7	75260428	0	NR2F2;;;;	NaN	0
cg00033668	1	100	50	0	0	2e-17	91.5	chr11	16299561	0	STRAP,DERA,EPS8,,,,,,,,,,,,,,,,,,,,,,,,,,,,,,,,,,,,,,,,,,,,,,,	1	0
cg00033703	1	97.96	49	1	0	3e-15	84.2	chr7	40337888	0	APH1B;;;;	NaN	1
cg00033773	1	97.96	49	1	0	3e-15	84.2	chr19	12909149	0	C19orf56;;;;	1	0
cg00033806	1	100	50	0	0	2e-17	91.5	chr8	147611365	0	TSNARE1;;;;	1	0
cg00033834	0	NaN	NaN	NaN	NaN	NaN	NaN	[]	NaN	0	,,,,,,,,,,,,,,,,,,,,,,,,,,,,,,,,,,,,,,,,,,,,,,,,,,,,,,,,,,,,,,,,,,,,	0	0
cg00033877	0	NaN	NaN	NaN	NaN	NaN	NaN	[]	NaN	0	,,,,,,,,,,,,,,,,,,,,,,,,,,,,,,,,,,,,,,,,,,,,,,,,,,,,,,,,,,,,,,,,,,,,	0	0
cg00033909	1	92	50	4	0	5e-12	73.4	chr3	117992031	0	,,,,,,,,,,,,,,,,,,,,,,,,,,,,,,,,,,,,,,,,,,,,,,,,,,,,,,,,,,,,,,,,,,,,	0	0
cg00033915	1	93.75	48	3	0	5e-12	73.4	chr19	7683014	0	PNPLA6,C19orf45,AAA,MCOLN1,INSR,AAA,,,,,,,,,,,,,,,,,,,,,,,,,,,,,,,,,,,,,,,,,,,,	0	0
cg00034003	1	96	50	2	0	1e-14	82.4	chr20	88375591	0	CTU2;;;;	1	0
cg00034019	1	98	50	1	0	9e-16	86	chr4	42096134	0	TAF8;;;;	1	0
cg00034039	1	98	50	1	0	9e-16	86	scaffold7447	67041	0	C9orf85;;;;	1	0
cg00034076	1	100	50	0	0	2e-17	91.5	chr8	88883780	0	,,,,,,,,,,,,,,,,,,,,,,,,,,,,,,,,,,,,,,,,,,,,,,,,,,,,,,,,,,,,,,,,,,,,	0	0
cg00034101	0	NaN	NaN	NaN	NaN	NaN	NaN	[]	NaN	0	,,,,,,,,,,,,,,,,,,,,,,,,,,,,,,,,,,,,,,,,,,,,,,,,,,,,,,,,,,,,,,,,,,,,	0	0
cg00034130	0	NaN	NaN	NaN	NaN	NaN	NaN	[]	NaN	0	,,,,,,,,,,,,,,,,,,,,,,,,,,,,,,,,,,,,,,,,,,,,,,,,,,,,,,,,,,,,,,,,,,,,	0	0
cg00034154	1	94	50	3	0	4e-13	77	chr19	10525349	0	S1PR2;;;;	1	0
cg00034336	1	97.87	47	1	0	4e-14	80.6	chr13	6820715	0	,,,,,,,,,,,,,,,,,,,,,,,,,,,,,,,,,,,,,,,,,,,,,,,,,,,,,,,,,,,,,,,,,,,,	NaN	2
cg00034376	1	94	50	3	0	4e-13	77	chr13	63193206	0	UGP2;;;;	1	0
cg00034407	1	91.67	48	4	0	7e-11	69.8	chr8	100041632	1	C8orf37,PLEKHF2,C8orf38,IMPACT,HRH4,,,,,,,,,,,,,,,,,,,,,,,,,,,,,,,,,,,,,,,,,,,,,,,,,,,,,,,,,,,,,,,,	NaN	0
cg00034416	0	NaN	NaN	NaN	NaN	NaN	NaN	[]	NaN	0	,,,,,,,,,,,,,,,,,,,,,,,,,,,,,,,,,,,,,,,,,,,,,,,,,,,,,,,,,,,,,,,,,,,,	0	0
cg00034433	1	94	50	3	0	4e-13	77	chr1	148673609	0	CNIH3;;;;	1	0
cg00034468	1	93.88	49	3	0	2e-12	75.2	chr7	11527622	1	ACTC1,,,,,,,,,,,,,,,,,,,,,,,,,,,,,,,,,,,,,,,,,,,,,,,,,,,,,,,,,,,,,,,,,,,,	2	0
cg00034555	1	96	50	2	0	1e-14	82.4	chr19	14414949	0	PRKACA;C19orf67;;;	0	0
cg00034556	0	NaN	NaN	NaN	NaN	NaN	NaN	[]	NaN	0	,,,,,,,,,,,,,,,,,,,,,,,,,,,,,,,,,,,,,,,,,,,,,,,,,,,,,,,,,,,,,,,,,,,,	0	0
cg00034559	1	100	50	0	0	2e-17	91.5	chr13	38631257	0	THUMPD2,TMEM178,,,,,,,,,,,,,,,,,,,,,,,,,,,,,,,,,,,,,,,,,,,,,,,,	1	0
cg00034574	0	NaN	NaN	NaN	NaN	NaN	NaN	[]	NaN	0	,,,,,,,,,,,,,,,,,,,,,,,,,,,,,,,,,,,,,,,,,,,,,,,,,,,,,,,,,,,,,,,,,,,,	0	0
cg00034604	0	NaN	NaN	NaN	NaN	NaN	NaN	[]	NaN	0	,,,,,,,,,,,,,,,,,,,,,,,,,,,,,,,,,,,,,,,,,,,,,,,,,,,,,,,,,,,,,,,,,,,,	0	0
cg00034611	1	95.74	47	2	0	4e-13	77	chr20	88835297	0	ACSF3;AAA;;;	0	2
cg00034639	0	NaN	NaN	NaN	NaN	NaN	NaN	[]	NaN	0	,,,,,,,,,,,,,,,,,,,,,,,,,,,,,,,,,,,,,,,,,,,,,,,,,,,,,,,,,,,,,,,,,,,,	0	0
cg00034650	1	93.62	47	3	0	2e-11	71.6	chr16	76818109	0	CANT1;;;;	NaN	0
cg00034731	1	95.83	48	2	0	1e-13	78.8	chrX	68903747	1	RPL35A,PJA1,,,,,,,,,,,,,,,,,,,,,,,,,,,,,,,,,,,,,,,,,,,,,,,,,,,,,,,,,,,,,,,,,,,	NaN	2
cg00034755	0	NaN	NaN	NaN	NaN	NaN	NaN	[]	NaN	0	,,,,,,,,,,,,,,,,,,,,,,,,,,,,,,,,,,,,,,,,,,,,,,,,,,,,,,,,,,,,,,,,,,,,	NaN	0
cg00034769	1	100	50	0	0	2e-17	91.5	chr7	162615463	0	AAA,,,,,,,,,,,,,,,,,,,,,,,,,,,,,,,,,,,,,,,,,,,,,,,,,	0	0
cg00034852	0	NaN	NaN	NaN	NaN	NaN	NaN	[]	NaN	0	,,,,,,,,,,,,,,,,,,,,,,,,,,,,,,,,,,,,,,,,,,,,,,,,,,,,,,,,,,,,,,,,,,,,	0	0
cg00035000	1	100	50	0	0	2e-17	91.5	chr1	28053628	0	RUNX3;;;;	1	0
cg00035074	1	94	50	3	0	4e-13	77	chr3	40317804	0	TTYH3;;;;	1	0
cg00035197	1	90.38	52	3	1	7e-11	69.8	chr20	88575614	0	CBFA2T3;;;;	1	0
cg00035220	1	91.84	49	4	0	2e-11	71.6	scaffold1309	124644	0	AAA,AAA,AAA,,,,,,,,,,,,,,,,,,,,,,,,,,,,,,,,,,,,,,,,,,,,,,,	0	0
cg00035237	0	NaN	NaN	NaN	NaN	NaN	NaN	[]	NaN	0	,,,,,,,,,,,,,,,,,,,,,,,,,,,,,,,,,,,,,,,,,,,,,,,,,,,,,,,,,,,,,,,,,,,,	0	0
cg00035249	0	NaN	NaN	NaN	NaN	NaN	NaN	[]	NaN	0	,,,,,,,,,,,,,,,,,,,,,,,,,,,,,,,,,,,,,,,,,,,,,,,,,,,,,,,,,,,,,,,,,,,,	0	2
cg00035268	1	93.75	48	3	0	5e-12	73.4	chr4	167014934	0	AAA;;;;	0	0
cg00035316	1	95.83	48	2	0	1e-13	78.8	chr12	39234358	0	HOXD8;AAA;HOXD9;HOXD10;	1	2
cg00035326	1	91.84	49	4	0	2e-11	71.6	chr9	133319637	0	PAOX;MTG1;;;	1	0
cg00035347	1	92	50	4	0	5e-12	73.4	chr9	102740215	0	NT5C2,PCGF6,TAF5,INA,,,,,,,,,,,,,,,,,,,,,,,,,,,,,,,,,,,,,,,,,,,,,,	1	0
cg00035398	1	92	50	4	0	5e-12	73.4	scaffold1128	94141	0	WDR60;;;;	1	0
cg00035449	1	93.75	48	3	0	5e-12	73.4	chr4	168353352	0	,,,,,,,,,,,,,,,,,,,,,,,,,,,,,,,,,,,,,,,,,,,,,,,,,,,,,,,,,,,,,,,,,,,,	NaN	0
cg00035452	0	NaN	NaN	NaN	NaN	NaN	NaN	[]	NaN	0	,,,,,,,,,,,,,,,,,,,,,,,,,,,,,,,,,,,,,,,,,,,,,,,,,,,,,,,,,,,,,,,,,,,,	0	0
cg00035453	1	100	50	0	0	2e-17	91.5	chr11	43058292	0	ARID2,,,,,,,,,,,,,,,,,,,,,,,,,,,,,,,,,,,,,,,,,,,,,,,,,	1	0
cg00035608	0	NaN	NaN	NaN	NaN	NaN	NaN	[]	NaN	0	,,,,,,,,,,,,,,,,,,,,,,,,,,,,,,,,,,,,,,,,,,,,,,,,,,,,,,,,,,,,,,,,,,,,	NaN	0
cg00035623	1	95.65	46	2	0	2e-12	75.2	chr19	62291243	0	UBE2S;;;;	1	0
cg00035630	1	96	50	2	0	1e-14	82.4	chr14	39006972	0	DEPDC7;;;;	1	0
cg00035636	0	NaN	NaN	NaN	NaN	NaN	NaN	[]	NaN	0	,,,,,,,,,,,,,,,,,,,,,,,,,,,,,,,,,,,,,,,,,,,,,,,,,,,,,,,,,,,,,,,,,,,,	NaN	0
cg00035673	0	NaN	NaN	NaN	NaN	NaN	NaN	[]	NaN	0	,,,,,,,,,,,,,,,,,,,,,,,,,,,,,,,,,,,,,,,,,,,,,,,,,,,,,,,,,,,,,,,,,,,,	0	0
cg00035812	1	92.16	51	3	1	2e-11	71.6	chr12	67036943	0	ABI2;;;;	1	0
cg00035847	1	94	50	3	0	4e-13	77	chr1	32507021	0	MECR;;;;	1	0
cg00035864	0	NaN	NaN	NaN	NaN	NaN	NaN	[]	NaN	0	,,,,,,,,,,,,,,,,,,,,,,,,,,,,,,,,,,,,,,,,,,,,,,,,,,,,,,,,,,,,,,,,,,,,	0	0
cg00035889	1	97.92	48	1	0	1e-14	82.4	chr5	34128437	0	KLF3;;;;	1	0
cg00035923	1	95.83	48	2	0	1e-13	78.8	chr3	38693909	0	GPR146;;;;	0	0
cg00035937	1	98	50	1	0	9e-16	86	chr3	126818737	0	KRIT1;;;;	1	0
cg00035945	1	96	50	2	0	1e-14	82.4	chr5	55317310	0	PARM1;;;;	1	0
cg00035969	1	94	50	3	0	4e-13	77	chr1	117215559	0	,,,,,,,,,,,,,,,,,,,,,,,,,,,,,,,,,,,,,,,,,,,,,,,,,,,,,,,,,,,,,,,,,,,,	NaN	0
cg00035980	1	96	50	2	0	1e-14	82.4	chr17	94373370	0	,,,,,,,,,,,,,,,,,,,,,,,,,,,,,,,,,,,,,,,,,,,,,,,,,,,,,,,,,,,,,,,,,,,,	NaN	0
cg00036011	1	100	50	0	0	2e-17	91.5	chr4	26554056	0	HIST1H2BC;HIST1H3H;AAA;;	2	0
cg00036110	1	97.92	48	1	0	1e-14	82.4	chr1	43616599	0	HPCAL4;NT5C1A;;;	1	2
cg00036115	0	NaN	NaN	NaN	NaN	NaN	NaN	[]	NaN	0	,,,,,,,,,,,,,,,,,,,,,,,,,,,,,,,,,,,,,,,,,,,,,,,,,,,,,,,,,,,,,,,,,,,,	0	0
cg00036119	1	93.88	49	3	0	2e-12	75.2	chr20	7627298	0	RBFOX1,AAA,,,,,,,,,,,,,,,,,,,,,,,,,,,,,,,,,,,,,,,,,,,,,,,,	0	0
cg00036137	1	95.74	47	2	0	4e-13	77	chr19	63111772	0	GALP;;;;	1	0
cg00036258	1	100	50	0	0	2e-17	91.5	chr20	4243374	0	ADCY9;;;;	1	0
cg00036263	1	93.88	49	3	0	2e-12	75.2	chr1	215141538	0	KIF26B;;;;	1	0
cg00036299	1	100	50	0	0	2e-17	91.5	chr20	10593093	0	GRIN2A;;;;	1	0
cg00036324	0	NaN	NaN	NaN	NaN	NaN	NaN	[]	NaN	0	,,,,,,,,,,,,,,,,,,,,,,,,,,,,,,,,,,,,,,,,,,,,,,,,,,,,,,,,,,,,,,,,,,,,	NaN	0
cg00036328	0	NaN	NaN	NaN	NaN	NaN	NaN	[]	NaN	0	,,,,,,,,,,,,,,,,,,,,,,,,,,,,,,,,,,,,,,,,,,,,,,,,,,,,,,,,,,,,,,,,,,,,	0	0
cg00036347	0	NaN	NaN	NaN	NaN	NaN	NaN	[]	NaN	0	,,,,,,,,,,,,,,,,,,,,,,,,,,,,,,,,,,,,,,,,,,,,,,,,,,,,,,,,,,,,,,,,,,,,	0	0
cg00036369	1	97.96	49	1	0	3e-15	84.2	chr2	73143718	0	PSMD6;ATXN7;;;	1	1
cg00036386	0	NaN	NaN	NaN	NaN	NaN	NaN	[]	NaN	0	,,,,,,,,,,,,,,,,,,,,,,,,,,,,,,,,,,,,,,,,,,,,,,,,,,,,,,,,,,,,,,,,,,,,	0	0
cg00036408	1	92	50	2	1	7e-11	69.8	chr16	79251623	0	,,,,,,,,,,,,,,,,,,,,,,,,,,,,,,,,,,,,,,,,,,,,,,,,,,,,,,,,,,,,,,,,,,,,	NaN	0
cg00036440	0	NaN	NaN	NaN	NaN	NaN	NaN	[]	NaN	0	,,,,,,,,,,,,,,,,,,,,,,,,,,,,,,,,,,,,,,,,,,,,,,,,,,,,,,,,,,,,,,,,,,,,	0	0
cg00036570	0	NaN	NaN	NaN	NaN	NaN	NaN	[]	NaN	0	,,,,,,,,,,,,,,,,,,,,,,,,,,,,,,,,,,,,,,,,,,,,,,,,,,,,,,,,,,,,,,,,,,,,	0	0
cg00036585	1	98	50	1	0	9e-16	86	chr4	163045100	0	,,,,,,,,,,,,,,,,,,,,,,,,,,,,,,,,,,,,,,,,,,,,,,,,,,,,,,,,,,,,,,,,,,,,	NaN	0
cg00036588	1	95.83	48	2	0	1e-13	78.8	chr10	28237132	0	NDRG3;SLA2;;;	1	2
cg00036599	1	95.83	48	2	0	1e-13	78.8	chr1	131229338	0	C1ORF54;;;;	1	0
cg00036614	1	96	50	2	0	1e-14	82.4	chr14	94218032	0	,,,,,,,,,,,,,,,,,,,,,,,,,,,,,,,,,,,,,,,,,,,,,,,,,,,,,,,,,,,,,,,,,,,,	NaN	0
cg00036664	1	94	50	3	0	4e-13	77	chr5	180185805	0	HELT;;;;	NaN	0
cg00036723	1	91.84	49	4	0	2e-11	71.6	chr16	30277909	0	CCL1;;;;	1	0
cg00036732	1	100	50	0	0	2e-17	91.5	chr9	100425678	0	LZTS2;AAA;;;	1	0
cg00036788	1	100	50	0	0	2e-17	91.5	chr5	76600202	0	GSX2;;;;	NaN	0
cg00036871	1	98	50	1	0	9e-16	86	chr12	84589942	0	INHA;OBSL1;;;	1	0
cg00036976	1	94	50	1	1	2e-12	75.2	chr20	84889739	0	,,,,,,,,,,,,,,,,,,,,,,,,,,,,,,,,,,,,,,,,,,,,,,,,,,,,,,,,,,,,,,,,,,,,	NaN	0
cg00037013	1	100	50	0	0	2e-17	91.5	chr12	83859243	0	,,,,,,,,,,,,,,,,,,,,,,,,,,,,,,,,,,,,,,,,,,,,,,,,,,,,,,,,,,,,,,,,,,,,	NaN	0
cg00037056	1	96	50	2	0	1e-14	82.4	chr1	2990471	0	DGKQ;;;;	1	0
cg00037058	1	97.67	43	1	0	5e-12	73.4	chr12	41246784	0	RBM45;;;;	1	0
cg00037072	1	92	50	4	0	5e-12	73.4	chr1	28382413	0	C1orf63;;;;	1	0
cg00037117	1	92	50	4	0	5e-12	73.4	chrX	43521170	0	KDM6A;;;;	NaN	0
cg00037153	0	NaN	NaN	NaN	NaN	NaN	NaN	[]	NaN	0	,,,,,,,,,,,,,,,,,,,,,,,,,,,,,,,,,,,,,,,,,,,,,,,,,,,,,,,,,,,,,,,,,,,,	NaN	0
cg00037186	1	100	50	0	0	2e-17	91.5	chr20	66258741	0	FAM96B;RRAD;CES2;CDH16;	1	0
cg00037223	1	98	50	0	1	1e-14	82.4	chr20	28283192	0	AAA;;;;	0	0
cg00037314	1	100	50	0	0	2e-17	91.5	chr19	14501659	0	LPHN1;;;;	1	0
cg00037388	1	97.92	48	1	0	1e-14	82.4	chr13	54095530	0	FTL,SPTBN1,AAA,,,,,,,,,,,,,,,,,,,,,,,,,,,,,,,,,,,,,,,,,,,,,,,	0	2
cg00037400	0	NaN	NaN	NaN	NaN	NaN	NaN	[]	NaN	0	,,,,,,,,,,,,,,,,,,,,,,,,,,,,,,,,,,,,,,,,,,,,,,,,,,,,,,,,,,,,,,,,,,,,	0	0
cg00037406	1	95.83	48	2	0	1e-13	78.8	chr19	603952	0	AZU1;;;;	NaN	0
cg00037441	1	100	50	0	0	2e-17	91.5	chr4	149042089	0	RFX6;;;;	1	0
cg00037450	0	NaN	NaN	NaN	NaN	NaN	NaN	[]	NaN	0	,,,,,,,,,,,,,,,,,,,,,,,,,,,,,,,,,,,,,,,,,,,,,,,,,,,,,,,,,,,,,,,,,,,,	0	0
cg00037457	1	92	50	4	0	5e-12	73.4	chr16	45850490	0	TBX4;;;;	NaN	0
cg00037681	1	98	50	1	0	9e-16	86	chr11	44575974	0	AMIGO2,FAM113B,MMU.11924,AAA,,,,,,,,,,,,,,,,,,,,,,,,,,,,,,,,,,,,,,,,,,,,,,	1	0
cg00037763	1	98	50	1	0	9e-16	86	chr18	38853938	0	SETBP1;;;;	1	0
cg00037856	0	NaN	NaN	NaN	NaN	NaN	NaN	[]	NaN	0	,,,,,,,,,,,,,,,,,,,,,,,,,,,,,,,,,,,,,,,,,,,,,,,,,,,,,,,,,,,,,,,,,,,,	NaN	0
cg00037930	0	NaN	NaN	NaN	NaN	NaN	NaN	[]	NaN	0	,,,,,,,,,,,,,,,,,,,,,,,,,,,,,,,,,,,,,,,,,,,,,,,,,,,,,,,,,,,,,,,,,,,,	0	0
cg00037940	1	95.83	48	2	0	1e-13	78.8	chr2	150845717	0	PIK3CB;;;;	1	2
cg00037952	1	100	50	0	0	2e-17	91.5	chr9	102292019	0	C10orf26;;;;	1	0
cg00038020	1	94	50	3	0	4e-13	77	chr1	149722362	1	C1orf65,SUSD4,CAPN8,,,,,,,,,,,,,,,,,,,,,,,,,,,,,,,,,,,,,,,,,,,,,,,,,,,,,,,,,,,,,,,,,,	NaN	0
cg00038131	1	91.67	48	4	0	7e-11	69.8	chr1	125557103	0	NOTCH2;;;;	2	2
cg00038167	1	96	50	2	0	1e-14	82.4	chr19	7787476	0	MCOLN1;;;;	1	0
cg00038233	1	93.88	49	3	0	2e-12	75.2	chr14	123312266	0	OR10G4;OR10G9;;;	2	1
cg00038239	1	100	50	0	0	2e-17	91.5	chr16	54927928	0	TMEM101;;;;	1	0
cg00038298	0	NaN	NaN	NaN	NaN	NaN	NaN	[]	NaN	0	,,,,,,,,,,,,,,,,,,,,,,,,,,,,,,,,,,,,,,,,,,,,,,,,,,,,,,,,,,,,,,,,,,,,	0	0
cg00038342	1	93.75	48	3	0	5e-12	73.4	chr13	1632652	0	AAA;;;;	0	0
cg00038436	0	NaN	NaN	NaN	NaN	NaN	NaN	[]	NaN	0	,,,,,,,,,,,,,,,,,,,,,,,,,,,,,,,,,,,,,,,,,,,,,,,,,,,,,,,,,,,,,,,,,,,,	0	0
cg00038446	0	NaN	NaN	NaN	NaN	NaN	NaN	[]	NaN	0	,,,,,,,,,,,,,,,,,,,,,,,,,,,,,,,,,,,,,,,,,,,,,,,,,,,,,,,,,,,,,,,,,,,,	0	0
cg00038584	1	94	50	3	0	4e-13	77	C122771369	41	1	RPL18A,CCDC124,FCHO1,MAP1S,AAA,SLC5A5,MMU.3510,UNC13A,B3GNT3,,,,,,,,,,,,,,,,,,,,,,,,,,,,,,,,,,,,,,,,,,,,,,,,,,,,,,,,,,,,	0	0
cg00038665	1	97.96	49	1	0	3e-15	84.2	chr5	122026689	0	,,,,,,,,,,,,,,,,,,,,,,,,,,,,,,,,,,,,,,,,,,,,,,,,,,,,,,,,,,,,,,,,,,,,	NaN	1
cg00038675	1	94	50	3	0	4e-13	77	chr1	134000304	0	SMCP;;;;	1	0
cg00038711	1	98	50	1	0	9e-16	86	chr8	22579741	0	LGI3;SFTPC;;;	1	0
cg00038736	0	NaN	NaN	NaN	NaN	NaN	NaN	[]	NaN	0	,,,,,,,,,,,,,,,,,,,,,,,,,,,,,,,,,,,,,,,,,,,,,,,,,,,,,,,,,,,,,,,,,,,,	0	0
cg00038857	0	NaN	NaN	NaN	NaN	NaN	NaN	[]	NaN	0	,,,,,,,,,,,,,,,,,,,,,,,,,,,,,,,,,,,,,,,,,,,,,,,,,,,,,,,,,,,,,,,,,,,,	0	0
cg00038877	1	98	50	1	0	9e-16	86	scaffold3641	232424	0	CABC1;;;;	1	0
cg00039016	1	91.67	48	4	0	7e-11	69.8	chr20	86982237	0	MAP1LC3B,ZCCHC14,AAA,FBXO31,,,,,,,,,,,,,,,,,,,,,,,,,,,,,,,,,,,,,,,,,,,,,,	1	0
cg00039044	1	92.16	51	3	1	2e-11	71.6	scaffold6619	4217	1	HNRPDL,HNRNPD,AAA,AAA,AAA,,,,,,,,,,,,,,,,,,,,,,,,,,,,,,,,,,,,,,,,,,,,,,,,,,,,,,,,,,,,,,,,	1	0
cg00039057	0	NaN	NaN	NaN	NaN	NaN	NaN	[]	NaN	0	,,,,,,,,,,,,,,,,,,,,,,,,,,,,,,,,,,,,,,,,,,,,,,,,,,,,,,,,,,,,,,,,,,,,	0	0
cg00039070	1	94	50	2	1	5e-12	73.4	chr3	173939378	0	EXOC4;;;;	1	0
cg00039129	1	100	50	0	0	2e-17	91.5	chr4	164747992	0	,,,,,,,,,,,,,,,,,,,,,,,,,,,,,,,,,,,,,,,,,,,,,,,,,,,,,,,,,,,,,,,,,,,,	NaN	0
cg00039147	1	93.88	49	3	0	2e-12	75.2	chr16	47629329	0	,,,,,,,,,,,,,,,,,,,,,,,,,,,,,,,,,,,,,,,,,,,,,,,,,,,,,,,,,,,,,,,,,,,,	NaN	0
cg00039176	0	NaN	NaN	NaN	NaN	NaN	NaN	[]	NaN	0	,,,,,,,,,,,,,,,,,,,,,,,,,,,,,,,,,,,,,,,,,,,,,,,,,,,,,,,,,,,,,,,,,,,,	0	1
cg00039177	1	98	50	1	0	9e-16	86	chr4	33249615	0	CUTA;;;;	1	0
cg00039326	1	98	50	1	0	9e-16	86	chr1	39623102	0	TRAPPC3;;;;	1	0
cg00039385	0	NaN	NaN	NaN	NaN	NaN	NaN	[]	NaN	0	,,,,,,,,,,,,,,,,,,,,,,,,,,,,,,,,,,,,,,,,,,,,,,,,,,,,,,,,,,,,,,,,,,,,	0	0
cg00039441	0	NaN	NaN	NaN	NaN	NaN	NaN	[]	NaN	0	,,,,,,,,,,,,,,,,,,,,,,,,,,,,,,,,,,,,,,,,,,,,,,,,,,,,,,,,,,,,,,,,,,,,	0	0
cg00039463	0	NaN	NaN	NaN	NaN	NaN	NaN	[]	NaN	0	,,,,,,,,,,,,,,,,,,,,,,,,,,,,,,,,,,,,,,,,,,,,,,,,,,,,,,,,,,,,,,,,,,,,	0	0
cg00039478	1	91.84	49	4	0	2e-11	71.6	C126332823	286	1	ABCA3,,,,,,,,,,,,,,,,,,,,,,,,,,,,,,,,,,,,,,,,,,,,,,,,,,,,,,,,,,,,,,,,,,,,	1	0
cg00039480	1	93.88	49	3	0	2e-12	75.2	chr16	19746684	0	SLC47A2;;;;	1	1
cg00039489	1	94	50	3	0	4e-13	77	chr20	23638407	0	,,,,,,,,,,,,,,,,,,,,,,,,,,,,,,,,,,,,,,,,,,,,,,,,,,,,,,,,,,,,,,,,,,,,	NaN	0
cg00039505	0	NaN	NaN	NaN	NaN	NaN	NaN	[]	NaN	0	,,,,,,,,,,,,,,,,,,,,,,,,,,,,,,,,,,,,,,,,,,,,,,,,,,,,,,,,,,,,,,,,,,,,	NaN	0
cg00039564	1	92	50	4	0	5e-12	73.4	chr3	99624853	0	TAX1BP1;PEBP1;;;	1	0
cg00039627	0	NaN	NaN	NaN	NaN	NaN	NaN	[]	NaN	0	,,,,,,,,,,,,,,,,,,,,,,,,,,,,,,,,,,,,,,,,,,,,,,,,,,,,,,,,,,,,,,,,,,,,	NaN	0
cg00039793	1	94	50	3	0	4e-13	77	chr9	118797033	0	PRDX3;SFXN4;;;	1	0
cg00039794	0	NaN	NaN	NaN	NaN	NaN	NaN	[]	NaN	0	,,,,,,,,,,,,,,,,,,,,,,,,,,,,,,,,,,,,,,,,,,,,,,,,,,,,,,,,,,,,,,,,,,,,	0	0
cg00039801	0	NaN	NaN	NaN	NaN	NaN	NaN	[]	NaN	0	,,,,,,,,,,,,,,,,,,,,,,,,,,,,,,,,,,,,,,,,,,,,,,,,,,,,,,,,,,,,,,,,,,,,	NaN	0
cg00039864	0	NaN	NaN	NaN	NaN	NaN	NaN	[]	NaN	0	,,,,,,,,,,,,,,,,,,,,,,,,,,,,,,,,,,,,,,,,,,,,,,,,,,,,,,,,,,,,,,,,,,,,	0	0
cg00039936	1	92	50	4	0	5e-12	73.4	chrX	9969301	1	USP9X,CLIC4,CNGB3,,,,,,,,,,,,,,,,,,,,,,,,,,,,,,,,,,,,,,,,,,,,,,,,,,,,,,,,,,,,,,,,,,	0	0
cg00039960	1	96	50	2	0	1e-14	82.4	chr16	7200105	0	DULLARD;DVL2;PHF23;GABARAP;	1	0
cg00040007	0	NaN	NaN	NaN	NaN	NaN	NaN	[]	NaN	0	,,,,,,,,,,,,,,,,,,,,,,,,,,,,,,,,,,,,,,,,,,,,,,,,,,,,,,,,,,,,,,,,,,,,	0	0
cg00040008	1	96	50	2	0	1e-14	82.4	scaffold3481	151715	0	KLHL2,TMEM192,,,,,,,,,,,,,,,,,,,,,,,,,,,,,,,,,,,,,,,,,,,,,,,,	1	0
cg00040013	0	NaN	NaN	NaN	NaN	NaN	NaN	[]	NaN	0	,,,,,,,,,,,,,,,,,,,,,,,,,,,,,,,,,,,,,,,,,,,,,,,,,,,,,,,,,,,,,,,,,,,,	NaN	0
cg00040016	1	97.96	49	1	0	3e-15	84.2	chr16	44796269	0	TMEM49;;;;	1	1
cg00040027	1	97.92	48	1	0	1e-14	82.4	chr12	34878581	0	DYNC1I2,HAT1,METAP1D,SLC25A12,,,,,,,,,,,,,,,,,,,,,,,,,,,,,,,,,,,,,,,,,,,,,,	1	1
cg00040047	1	95.83	48	2	0	1e-13	78.8	chr12	23953350	0	PSMD14,TANK,,,,,,,,,,,,,,,,,,,,,,,,,,,,,,,,,,,,,,,,,,,,,,,,	1	0
cg00040067	1	91.67	48	4	0	7e-11	69.8	chr1	36256305	0	TMEM54;HPCA;;;	1	0
cg00040103	1	93.75	48	3	0	5e-12	73.4	chr13	44917382	0	PRKCE;;;;	1	2
cg00040268	1	92	50	4	0	5e-12	73.4	chr3	100261054	0	AAA;;;;	0	0
cg00040312	1	92	50	4	0	5e-12	73.4	chr11	51641138	0	HOXC6;HOXC5;;;	1	0
cg00040322	0	NaN	NaN	NaN	NaN	NaN	NaN	[]	NaN	0	,,,,,,,,,,,,,,,,,,,,,,,,,,,,,,,,,,,,,,,,,,,,,,,,,,,,,,,,,,,,,,,,,,,,	NaN	0
cg00040367	1	96	50	2	0	1e-14	82.4	scaffold2528	37413	1	C1orf114,BLZF1,SLC19A2,F5,AAA,,,,,,,,,,,,,,,,,,,,,,,,,,,,,,,,,,,,,,,,,,,,,,,,,,,,,,,,,,,,,,,,	1	0
cg00040380	1	100	49	0	0	7e-17	89.7	scaffold9265	32455	0	NUP210L;RPS27;;;	1	0
cg00040411	0	NaN	NaN	NaN	NaN	NaN	NaN	[]	NaN	0	,,,,,,,,,,,,,,,,,,,,,,,,,,,,,,,,,,,,,,,,,,,,,,,,,,,,,,,,,,,,,,,,,,,,	NaN	0
cg00040419	1	98	50	1	0	9e-16	86	chrX	11637511	0	TCEANC;;;;	1	0
cg00040423	1	95.92	49	2	0	4e-14	80.6	chr4	30104515	0	TRIM39;;;;	1	0
cg00040426	1	91.67	48	4	0	7e-11	69.8	chr15	5281145	0	AAA,GTF3C5,SURF6,MED22,RALGDS,AAA,CEL,GBGT1,AAA,,,,,,,,,,,,,,,,,,,,,,,,,,,,,,,,,,,,,,,,,	0	0
cg00040427	1	98	50	1	0	9e-16	86	chr19	14249535	0	PODNL1;;;;	1	0
cg00040446	1	95.56	45	2	0	5e-12	73.4	chr1	43841354	0	MYCL1;;;;	1	0
cg00040455	1	100	49	0	0	7e-17	89.7	chrX	28816616	0	NR0B1;;;;	1	2
cg00040466	0	NaN	NaN	NaN	NaN	NaN	NaN	[]	NaN	0	,,,,,,,,,,,,,,,,,,,,,,,,,,,,,,,,,,,,,,,,,,,,,,,,,,,,,,,,,,,,,,,,,,,,	0	0
cg00040486	1	97.92	48	1	0	1e-14	82.4	chr8	127935674	0	,,,,,,,,,,,,,,,,,,,,,,,,,,,,,,,,,,,,,,,,,,,,,,,,,,,,,,,,,,,,,,,,,,,,	NaN	2
cg00040530	0	NaN	NaN	NaN	NaN	NaN	NaN	[]	NaN	0	,,,,,,,,,,,,,,,,,,,,,,,,,,,,,,,,,,,,,,,,,,,,,,,,,,,,,,,,,,,,,,,,,,,,	NaN	0
cg00040566	1	94.23	52	1	1	1e-13	78.8	chr9	129573207	0	EBF3;;;;	1	0
cg00040569	1	97.96	49	1	0	3e-15	84.2	chr19	51282758	0	,,,,,,,,,,,,,,,,,,,,,,,,,,,,,,,,,,,,,,,,,,,,,,,,,,,,,,,,,,,,,,,,,,,,	NaN	1
cg00040575	0	NaN	NaN	NaN	NaN	NaN	NaN	[]	NaN	0	,,,,,,,,,,,,,,,,,,,,,,,,,,,,,,,,,,,,,,,,,,,,,,,,,,,,,,,,,,,,,,,,,,,,	0	0
cg00040588	0	NaN	NaN	NaN	NaN	NaN	NaN	[]	NaN	0	,,,,,,,,,,,,,,,,,,,,,,,,,,,,,,,,,,,,,,,,,,,,,,,,,,,,,,,,,,,,,,,,,,,,	0	0
cg00040590	0	NaN	NaN	NaN	NaN	NaN	NaN	[]	NaN	0	,,,,,,,,,,,,,,,,,,,,,,,,,,,,,,,,,,,,,,,,,,,,,,,,,,,,,,,,,,,,,,,,,,,,	NaN	0
cg00040646	1	93.75	48	3	0	5e-12	73.4	chr11	67569949	0	CCT2;;;;	1	0
cg00040708	1	96	50	2	0	1e-14	82.4	chr2	87598459	0	UBA7;C3orf54;CDHR4;;	2	0
cg00040749	1	95.83	48	2	0	1e-13	78.8	chr13	61680473	0	,,,,,,,,,,,,,,,,,,,,,,,,,,,,,,,,,,,,,,,,,,,,,,,,,,,,,,,,,,,,,,,,,,,,	NaN	2
cg00040837	1	95.83	48	2	0	1e-13	78.8	chr1	224988578	0	,,,,,,,,,,,,,,,,,,,,,,,,,,,,,,,,,,,,,,,,,,,,,,,,,,,,,,,,,,,,,,,,,,,,	NaN	0
cg00040861	0	NaN	NaN	NaN	NaN	NaN	NaN	[]	NaN	0	,,,,,,,,,,,,,,,,,,,,,,,,,,,,,,,,,,,,,,,,,,,,,,,,,,,,,,,,,,,,,,,,,,,,	0	0
cg00040862	1	94	50	3	0	4e-13	77	chr13	1406241	0	TPO;;;;	1	0
cg00040873	1	92	50	4	0	5e-12	73.4	chr20	2040466	0	RNF151;RPS2;NDUFB10;RPL3L;	1	0
cg00040923	1	98	50	1	0	9e-16	86	chrX	101073381	0	ARMCX1;;;;	1	0
cg00040945	0	NaN	NaN	NaN	NaN	NaN	NaN	[]	NaN	0	,,,,,,,,,,,,,,,,,,,,,,,,,,,,,,,,,,,,,,,,,,,,,,,,,,,,,,,,,,,,,,,,,,,,	0	0
cg00040986	1	97.87	47	1	0	4e-14	80.6	chr1	138329050	0	ARHGEF11;;;;	1	1
cg00041014	1	94	50	3	0	4e-13	77	chr1	56277531	0	TXNDC12;;;;	1	0
cg00041047	0	NaN	NaN	NaN	NaN	NaN	NaN	[]	NaN	0	,,,,,,,,,,,,,,,,,,,,,,,,,,,,,,,,,,,,,,,,,,,,,,,,,,,,,,,,,,,,,,,,,,,,	0	0
cg00041084	1	94	50	3	0	4e-13	77	chr6	63449890	0	,,,,,,,,,,,,,,,,,,,,,,,,,,,,,,,,,,,,,,,,,,,,,,,,,,,,,,,,,,,,,,,,,,,,	NaN	0
cg00041270	1	95.92	49	2	0	4e-14	80.6	chr5	21130912	0	AAA;;;;	NaN	0
cg00041311	1	95.83	48	2	0	1e-13	78.8	chr20	47151905	0	SIAH1;;;;	1	0
cg00041328	1	91.84	49	4	0	2e-11	71.6	chr16	3710472	0	AAA;;;;	0	0
cg00041368	1	96	50	2	0	1e-14	82.4	chr18	10584380	0	,,,,,,,,,,,,,,,,,,,,,,,,,,,,,,,,,,,,,,,,,,,,,,,,,,,,,,,,,,,,,,,,,,,,	0	0
cg00041401	1	98	50	1	0	9e-16	86	chr1	119476754	0	PTPN22;;;;	1	0
cg00041467	1	95.83	48	2	0	1e-13	78.8	chr13	127619168	0	MKI67IP;;;;	1	2
cg00041564	0	NaN	NaN	NaN	NaN	NaN	NaN	[]	NaN	0	,,,,,,,,,,,,,,,,,,,,,,,,,,,,,,,,,,,,,,,,,,,,,,,,,,,,,,,,,,,,,,,,,,,,	0	0
cg00041575	1	91.84	49	4	0	2e-11	71.6	chr14	2221541	0	C11orf21;;;;	1	0
cg00041599	1	94	50	3	0	4e-13	77	chr6	175926680	0	UIMC1,HK3,TSPAN17,UNC5A,SNCB,EIF4E1B,,,,,,,,,,,,,,,,,,,,,,,,,,,,,,,,,,,,,,,,,,,,	1	0
cg00041636	0	NaN	NaN	NaN	NaN	NaN	NaN	[]	NaN	0	,,,,,,,,,,,,,,,,,,,,,,,,,,,,,,,,,,,,,,,,,,,,,,,,,,,,,,,,,,,,,,,,,,,,	NaN	0
cg00041641	1	98	50	1	0	9e-16	86	scaffold7911	62294	0	C1orf56;AAA;BNIPL;;	0	0
cg00041666	1	100	50	0	0	2e-17	91.5	chr4	112290564	0	SYNE1;;;;	1	0
cg00041759	1	93.48	46	3	0	7e-11	69.8	chr14	8268535	0	KLC2;;;;	1	0
cg00041865	1	95.83	48	2	0	1e-13	78.8	chr6	15224377	0	,,,,,,,,,,,,,,,,,,,,,,,,,,,,,,,,,,,,,,,,,,,,,,,,,,,,,,,,,,,,,,,,,,,,	NaN	0
cg00041872	1	97.78	45	1	0	4e-13	77	chr1	50401592	0	AAA;;;;	NaN	0
cg00041873	1	100	49	0	0	7e-17	89.7	chr3	46650313	0	FAM200A;ZKSCAN5;;;	NaN	1
cg00041898	1	93.88	49	3	0	2e-12	75.2	chr8	147614095	0	TSNARE1;;;;	1	0
cg00041901	1	98	50	1	0	9e-16	86	chr4	156657085	0	CD164;;;;	1	0
cg00041989	1	93.75	48	3	0	5e-12	73.4	chr16	42767492	0	AC007431.1;;;;	NaN	2
cg00042059	1	92	50	4	0	5e-12	73.4	chr13	54240863	0	FTL,RTN4,SPTBN1,AAA,AAA,,,,,,,,,,,,,,,,,,,,,,,,,,,,,,,,,,,,,,,,,,,,,	0	0
cg00042081	1	97.83	46	1	0	1e-13	78.8	chr4	138657134	0	RSPO3;;;;	1	1
cg00042144	0	NaN	NaN	NaN	NaN	NaN	NaN	[]	NaN	0	,,,,,,,,,,,,,,,,,,,,,,,,,,,,,,,,,,,,,,,,,,,,,,,,,,,,,,,,,,,,,,,,,,,,	0	0
cg00042156	1	96	50	2	0	1e-14	82.4	scaffold2513	335324	0	CCNYL2,AAA,AAA,,,,,,,,,,,,,,,,,,,,,,,,,,,,,,,,,,,,,,,,,,,,,,,	0	0
cg00042186	1	98	50	1	0	9e-16	86	chr13	46653842	0	EPCAM,MSH2,AAA,AAA,,,,,,,,,,,,,,,,,,,,,,,,,,,,,,,,,,,,,,,,,,,,,,	0	0
cg00042208	0	NaN	NaN	NaN	NaN	NaN	NaN	[]	NaN	0	,,,,,,,,,,,,,,,,,,,,,,,,,,,,,,,,,,,,,,,,,,,,,,,,,,,,,,,,,,,,,,,,,,,,	0	0
cg00042246	0	NaN	NaN	NaN	NaN	NaN	NaN	[]	NaN	0	,,,,,,,,,,,,,,,,,,,,,,,,,,,,,,,,,,,,,,,,,,,,,,,,,,,,,,,,,,,,,,,,,,,,	0	0
cg00042254	1	93.48	46	3	0	7e-11	69.8	chr7	163406507	1	C14orf177,SERPINB6,WRNIP1,SERPINB9,SERPINB1,MYLK4,MDC1,C6orf136,DHX16,VARSL,DDR1,SFTA2,FLOT1,C6orf134,GTF2H4,KIAA1949,IER3,NRM,MMU.11552,C6orf205,AAA,,,,,,,,,,,,,,,,,,,,,,,,,,,,,,,,,,,,,,,,,,,,,,,,	0	2
cg00042263	1	97.78	45	1	0	4e-13	77	chr13	123526794	0	,,,,,,,,,,,,,,,,,,,,,,,,,,,,,,,,,,,,,,,,,,,,,,,,,,,,,,,,,,,,,,,,,,,,	NaN	1
cg00042325	1	100	48	0	0	2e-16	87.8	chr3	190575355	0	RARRES2,ATP6V0E2,LRRC61,REPIN1,ZNF862,GIMAP7,C7orf29,GIMAP8,AAA,,,,,,,,,,,,,,,,,,,,,,,,,,,,,,,,,,,,,,,,,	0	2
cg00042335	0	NaN	NaN	NaN	NaN	NaN	NaN	[]	NaN	0	,,,,,,,,,,,,,,,,,,,,,,,,,,,,,,,,,,,,,,,,,,,,,,,,,,,,,,,,,,,,,,,,,,,,	0	0
cg00042341	0	NaN	NaN	NaN	NaN	NaN	NaN	[]	NaN	0	,,,,,,,,,,,,,,,,,,,,,,,,,,,,,,,,,,,,,,,,,,,,,,,,,,,,,,,,,,,,,,,,,,,,	0	0
cg00042356	0	NaN	NaN	NaN	NaN	NaN	NaN	[]	NaN	0	,,,,,,,,,,,,,,,,,,,,,,,,,,,,,,,,,,,,,,,,,,,,,,,,,,,,,,,,,,,,,,,,,,,,	0	0
cg00042409	1	98	50	1	0	9e-16	86	chr2	34015711	0	CCDC52;;;;	1	0
cg00042478	1	91.84	49	4	0	2e-11	71.6	chr6	15035382	0	ANKH;;;;	1	0
cg00042568	1	91.84	49	4	0	2e-11	71.6	scaffold3226	65655	0	,,,,,,,,,,,,,,,,,,,,,,,,,,,,,,,,,,,,,,,,,,,,,,,,,,,,,,,,,,,,,,,,,,,,	0	0
cg00042611	1	100	50	0	0	2e-17	91.5	chr20	56844850	0	CCDC135;;;;	1	0
cg00042657	1	100	50	0	0	2e-17	91.5	chr1	205121128	0	METTL13;;;;	1	0
cg00042683	0	NaN	NaN	NaN	NaN	NaN	NaN	[]	NaN	0	,,,,,,,,,,,,,,,,,,,,,,,,,,,,,,,,,,,,,,,,,,,,,,,,,,,,,,,,,,,,,,,,,,,,	0	0
cg00042837	1	100	45	0	0	1e-14	82.4	chr16	49744864	0	LASP1;;;;	1	0
cg00042874	0	NaN	NaN	NaN	NaN	NaN	NaN	[]	NaN	0	,,,,,,,,,,,,,,,,,,,,,,,,,,,,,,,,,,,,,,,,,,,,,,,,,,,,,,,,,,,,,,,,,,,,	0	0
cg00042882	1	98	50	1	0	9e-16	86	chr3	48241518	0	AP1S1;;;;	1	0
cg00042914	1	93.88	49	3	0	2e-12	75.2	chr18	20217521	0	AQP4;;;;	1	1
cg00043004	1	97.92	48	1	0	1e-14	82.4	chr20	2060311	0	NOXO1;;;;	1	0
cg00043005	0	NaN	NaN	NaN	NaN	NaN	NaN	[]	NaN	0	,,,,,,,,,,,,,,,,,,,,,,,,,,,,,,,,,,,,,,,,,,,,,,,,,,,,,,,,,,,,,,,,,,,,	0	0
cg00043043	1	98	50	1	0	9e-16	86	chr3	126536704	0	PEX1;;;;	1	0
cg00043076	0	NaN	NaN	NaN	NaN	NaN	NaN	[]	NaN	0	,,,,,,,,,,,,,,,,,,,,,,,,,,,,,,,,,,,,,,,,,,,,,,,,,,,,,,,,,,,,,,,,,,,,	0	0
cg00043080	1	98	50	1	0	9e-16	86	scaffold8072	61035	0	C19orf47;;;;	1	0
cg00043095	0	NaN	NaN	NaN	NaN	NaN	NaN	[]	NaN	0	,,,,,,,,,,,,,,,,,,,,,,,,,,,,,,,,,,,,,,,,,,,,,,,,,,,,,,,,,,,,,,,,,,,,	0	0
cg00043284	1	95.56	45	2	0	5e-12	73.4	chr16	77835280	0	TBC1D16;;;;	1	0
cg00043324	0	NaN	NaN	NaN	NaN	NaN	NaN	[]	NaN	0	,,,,,,,,,,,,,,,,,,,,,,,,,,,,,,,,,,,,,,,,,,,,,,,,,,,,,,,,,,,,,,,,,,,,	NaN	0
cg00043364	1	100	48	0	0	2e-16	87.8	chr6	133095200	0	PHF15;;;;	1	1
cg00043371	1	100	50	0	0	2e-17	91.5	chr16	70875336	0	COG1;;;;	1	0
cg00043379	0	NaN	NaN	NaN	NaN	NaN	NaN	[]	NaN	0	,,,,,,,,,,,,,,,,,,,,,,,,,,,,,,,,,,,,,,,,,,,,,,,,,,,,,,,,,,,,,,,,,,,,	0	0
cg00043444	1	92	50	4	0	5e-12	73.4	chr4	131638730	0	,,,,,,,,,,,,,,,,,,,,,,,,,,,,,,,,,,,,,,,,,,,,,,,,,,,,,,,,,,,,,,,,,,,,	NaN	0
cg00043510	1	98	50	1	0	9e-16	86	chr1	225255256	0	LYST,,,,,,,,,,,,,,,,,,,,,,,,,,,,,,,,,,,,,,,,,,,,,,,,,	0	0
cg00043524	0	NaN	NaN	NaN	NaN	NaN	NaN	[]	NaN	0	,,,,,,,,,,,,,,,,,,,,,,,,,,,,,,,,,,,,,,,,,,,,,,,,,,,,,,,,,,,,,,,,,,,,	0	0
cg00043564	1	96	50	2	0	1e-14	82.4	chr3	48468640	0	EMID2;;;;	1	0
cg00043591	0	NaN	NaN	NaN	NaN	NaN	NaN	[]	NaN	0	,,,,,,,,,,,,,,,,,,,,,,,,,,,,,,,,,,,,,,,,,,,,,,,,,,,,,,,,,,,,,,,,,,,,	NaN	0
cg00043599	1	96	50	2	0	1e-14	82.4	chr1	48988051	0	BTBD19;;;;	1	0
cg00043788	1	98	50	1	0	9e-16	86	chr10	59253342	0	VSX1;;;;	1	0
cg00043790	1	100	46	0	0	3e-15	84.2	chr1	9205543	1	NPHP4,,,,,,,,,,,,,,,,,,,,,,,,,,,,,,,,,,,,,,,,,,,,,,,,,,,,,,,,,,,,,,,,,,,,	0	0
cg00043792	1	93.75	48	3	0	5e-12	73.4	chr9	26650275	0	,,,,,,,,,,,,,,,,,,,,,,,,,,,,,,,,,,,,,,,,,,,,,,,,,,,,,,,,,,,,,,,,,,,,	NaN	0
cg00043800	1	100	48	0	0	2e-16	87.8	chr13	73882778	0	DCTN1;;;;	0	1
cg00043819	1	92.16	51	3	1	2e-11	71.6	chr5	180190230	0	HELT;;;;	NaN	0
cg00043949	1	94	50	3	0	4e-13	77	chr4	168724093	0	WDR27;;;;	1	0
cg00044050	0	NaN	NaN	NaN	NaN	NaN	NaN	[]	NaN	0	,,,,,,,,,,,,,,,,,,,,,,,,,,,,,,,,,,,,,,,,,,,,,,,,,,,,,,,,,,,,,,,,,,,,	0	0
cg00044097	1	95.83	48	2	0	1e-13	78.8	chr13	104679722	0	C2orf49,FHL2,TGFBRAP1,AAA,GPR45,AAA,,,,,,,,,,,,,,,,,,,,,,,,,,,,,,,,,,,,,,,,,,,,	1	2
cg00044107	1	96	50	2	0	1e-14	82.4	chr4	72387332	0	COL12A1;;;;	1	0
cg00044170	0	NaN	NaN	NaN	NaN	NaN	NaN	[]	NaN	0	,,,,,,,,,,,,,,,,,,,,,,,,,,,,,,,,,,,,,,,,,,,,,,,,,,,,,,,,,,,,,,,,,,,,	0	0
cg00044245	1	97.96	49	1	0	3e-15	84.2	chr4	90666283	0	EPHA7;;;;	1	0
cg00044289	1	96	50	2	0	1e-14	82.4	chr11	123839102	0	RNF10;POP5;;;	1	0
cg00044299	1	94	50	3	0	4e-13	77	chr18	19897787	0	TAF4B,KCTD1,,,,,,,,,,,,,,,,,,,,,,,,,,,,,,,,,,,,,,,,,,,,,,,,	1	0
cg00044318	0	NaN	NaN	NaN	NaN	NaN	NaN	[]	NaN	0	,,,,,,,,,,,,,,,,,,,,,,,,,,,,,,,,,,,,,,,,,,,,,,,,,,,,,,,,,,,,,,,,,,,,	0	0
cg00044354	1	94.12	51	2	1	2e-12	75.2	chr1	71516507	0	WDR78;;;;	1	0
cg00044372	1	100	50	0	0	2e-17	91.5	chr20	84602283	0	CRISPLD2,ZDHHC7,KIAA0513,FAM92B,AAA,,,,,,,,,,,,,,,,,,,,,,,,,,,,,,,,,,,,,,,,,,,,,	1	0
cg00044463	1	100	50	0	0	2e-17	91.5	scaffold1759	187224	0	RGL1,TSEN15,GLT25D2,,,,,,,,,,,,,,,,,,,,,,,,,,,,,,,,,,,,,,,,,,,,,,,	1	0
cg00044466	1	94	50	3	0	4e-13	77	chr20	2215036	0	,,,,,,,,,,,,,,,,,,,,,,,,,,,,,,,,,,,,,,,,,,,,,,,,,,,,,,,,,,,,,,,,,,,,	NaN	0
cg00044501	0	NaN	NaN	NaN	NaN	NaN	NaN	[]	NaN	0	,,,,,,,,,,,,,,,,,,,,,,,,,,,,,,,,,,,,,,,,,,,,,,,,,,,,,,,,,,,,,,,,,,,,	NaN	0
cg00044505	1	96	50	2	0	1e-14	82.4	chr8	50940258	0	KIAA0146;;;;	NaN	0
cg00044665	1	97.83	46	1	0	1e-13	78.8	chr20	65687979	0	CKLF,TK2,AAA,CDH5,BEAN1,AAA,AAA,,,,,,,,,,,,,,,,,,,,,,,,,,,,,,,,,,,,,,,,,,,	1	0
cg00044729	1	100	48	0	0	2e-16	87.8	chr10	85315277	0	ENTHD1;;;;	1	2
cg00044796	1	94	50	3	0	4e-13	77	chr1	96724003	1	AAA,AAA,,,,,,,,,,,,,,,,,,,,,,,,,,,,,,,,,,,,,,,,,,,,,,,,,,,,,,,,,,,,,,,,,,,	NaN	0
cg00044871	1	92	50	4	0	5e-12	73.4	chr17	5369374	0	MTMR6,NUPL1,FAM123A,ATP8A2,,,,,,,,,,,,,,,,,,,,,,,,,,,,,,,,,,,,,,,,,,,,,,	1	0
cg00044950	1	100	50	0	0	2e-17	91.5	scaffold3881	117060	0	EHMT2;;;;	1	0
cg00044995	0	NaN	NaN	NaN	NaN	NaN	NaN	[]	NaN	0	,,,,,,,,,,,,,,,,,,,,,,,,,,,,,,,,,,,,,,,,,,,,,,,,,,,,,,,,,,,,,,,,,,,,	0	0
cg00045061	0	NaN	NaN	NaN	NaN	NaN	NaN	[]	NaN	0	,,,,,,,,,,,,,,,,,,,,,,,,,,,,,,,,,,,,,,,,,,,,,,,,,,,,,,,,,,,,,,,,,,,,	0	0
cg00045070	1	97.96	49	1	0	3e-15	84.2	chr1	59348082	0	PCSK9;;;;	1	1
cg00045114	1	98	50	1	0	9e-16	86	chr1	206067024	0	,,,,,,,,,,,,,,,,,,,,,,,,,,,,,,,,,,,,,,,,,,,,,,,,,,,,,,,,,,,,,,,,,,,,	NaN	0
cg00045118	1	100	50	0	0	2e-17	91.5	chr8	96942166	0	RUNX1T1;;;;	1	0
cg00045190	0	NaN	NaN	NaN	NaN	NaN	NaN	[]	NaN	0	,,,,,,,,,,,,,,,,,,,,,,,,,,,,,,,,,,,,,,,,,,,,,,,,,,,,,,,,,,,,,,,,,,,,	NaN	0
cg00045227	0	NaN	NaN	NaN	NaN	NaN	NaN	[]	NaN	0	,,,,,,,,,,,,,,,,,,,,,,,,,,,,,,,,,,,,,,,,,,,,,,,,,,,,,,,,,,,,,,,,,,,,	0	0
cg00045275	1	98	50	1	0	9e-16	86	scaffold1357	28628	0	SLC2A1;;;;	NaN	0
cg00045303	1	92	50	4	0	5e-12	73.4	C128159640	315	0	,,,,,,,,,,,,,,,,,,,,,,,,,,,,,,,,,,,,,,,,,,,,,,,,,,,,,,,,,,,,,,,,,,,,	0	0
cg00045439	1	96	50	2	0	1e-14	82.4	chr5	100850172	0	AIMP1;TBCK;;;	1	0
cg00045515	1	94	50	3	0	4e-13	77	chr10	27790785	0	RBL1;;;;	1	0
cg00045532	1	96	50	2	0	1e-14	82.4	C123417648	1	1	,,,,,,,,,,,,,,,,,,,,,,,,,,,,,,,,,,,,,,,,,,,,,,,,,,,,,,,,,,,,,,,,,,,,	NaN	0
cg00045607	1	100	50	0	0	2e-17	91.5	chr1	142469387	0	PVRL4;ARHGAP30;;;	1	0
cg00045689	0	NaN	NaN	NaN	NaN	NaN	NaN	[]	NaN	0	,,,,,,,,,,,,,,,,,,,,,,,,,,,,,,,,,,,,,,,,,,,,,,,,,,,,,,,,,,,,,,,,,,,,	0	0
cg00045690	1	100	49	0	0	7e-17	89.7	scaffold7262	60240	0	PSMB9;;;;	1	2
cg00045748	0	NaN	NaN	NaN	NaN	NaN	NaN	[]	NaN	0	,,,,,,,,,,,,,,,,,,,,,,,,,,,,,,,,,,,,,,,,,,,,,,,,,,,,,,,,,,,,,,,,,,,,	0	0
cg00045753	1	98	50	1	0	9e-16	86	chr15	15542284	0	PHF19;;;;	1	0
cg00045762	1	97.96	49	1	0	3e-15	84.2	chr6	166630850	0	ODZ2,,,,,,,,,,,,,,,,,,,,,,,,,,,,,,,,,,,,,,,,,,,,,,,,,	1	1
cg00045787	1	100	50	0	0	2e-17	91.5	chr20	68814780	0	SNTB2;;;;	1	0
cg00045900	1	97.92	48	1	0	1e-14	82.4	chr8	149183972	0	SCRIB;;;;	1	1
cg00045902	1	95.83	48	2	0	1e-13	78.8	chr9	132210805	0	PWWP2B;AAA;;;	1	0
cg00045910	1	92	50	4	0	5e-12	73.4	chr9	23893137	0	,,,,,,,,,,,,,,,,,,,,,,,,,,,,,,,,,,,,,,,,,,,,,,,,,,,,,,,,,,,,,,,,,,,,	NaN	0
cg00046018	1	98	50	1	0	9e-16	86	chr1	171338412	0	PPP1R12B;;;;	1	0
cg00046021	1	94	50	3	0	4e-13	77	chr3	48311241	0	PLOD3;;;;	1	0
cg00046026	1	94	50	3	0	4e-13	77	chr10	1005666	0	COL20A1;;;;	1	0
cg00046041	0	NaN	NaN	NaN	NaN	NaN	NaN	[]	NaN	0	,,,,,,,,,,,,,,,,,,,,,,,,,,,,,,,,,,,,,,,,,,,,,,,,,,,,,,,,,,,,,,,,,,,,	0	0
cg00046099	1	92	50	4	0	5e-12	73.4	chrX	53582994	0	TSR2,GNL3L,FGD1,,,,,,,,,,,,,,,,,,,,,,,,,,,,,,,,,,,,,,,,,,,,,,,	1	0
cg00046105	0	NaN	NaN	NaN	NaN	NaN	NaN	[]	NaN	0	,,,,,,,,,,,,,,,,,,,,,,,,,,,,,,,,,,,,,,,,,,,,,,,,,,,,,,,,,,,,,,,,,,,,	0	0
cg00046156	1	100	48	0	0	2e-16	87.8	chr6	2015605	0	,,,,,,,,,,,,,,,,,,,,,,,,,,,,,,,,,,,,,,,,,,,,,,,,,,,,,,,,,,,,,,,,,,,,	NaN	2
cg00046336	1	97.83	46	1	0	1e-13	78.8	chr13	123629863	0	AAA;;;;	NaN	0
cg00046410	1	95.83	48	1	1	2e-12	75.2	chr1	38533382	0	ZMYM1;;;;	1	0
cg00046499	1	94	50	3	0	4e-13	77	chr2	134938863	0	GPR149;;;;	1	0
cg00046537	1	94	50	3	0	4e-13	77	chr6	133396475	0	TXNDC15;;;;	1	0
cg00046560	1	93.88	49	3	0	2e-12	75.2	chr7	80416299	0	SNRPA1;;;;	1	0
cg00046623	1	97.92	48	1	0	1e-14	82.4	chr8	55626149	0	AAA;;;;	0	0
cg00046625	0	NaN	NaN	NaN	NaN	NaN	NaN	[]	NaN	0	,,,,,,,,,,,,,,,,,,,,,,,,,,,,,,,,,,,,,,,,,,,,,,,,,,,,,,,,,,,,,,,,,,,,	0	0
cg00046744	1	92	50	4	0	5e-12	73.4	chr11	12685237	0	LRP6;;;;	1	0
cg00046802	0	NaN	NaN	NaN	NaN	NaN	NaN	[]	NaN	0	,,,,,,,,,,,,,,,,,,,,,,,,,,,,,,,,,,,,,,,,,,,,,,,,,,,,,,,,,,,,,,,,,,,,	NaN	0
cg00046815	1	96	50	2	0	1e-14	82.4	chr11	73402493	0	GLIPR1L1;CAPS2;;;	1	0
cg00046899	1	100	48	0	0	2e-16	87.8	chr17	78578686	0	,,,,,,,,,,,,,,,,,,,,,,,,,,,,,,,,,,,,,,,,,,,,,,,,,,,,,,,,,,,,,,,,,,,,	NaN	1
cg00046913	1	98	50	1	0	9e-16	86	chr20	1900819	0	C16orf73;;;;	0	0
cg00046991	1	95.83	48	2	0	1e-13	78.8	chr16	28519056	0	MYO1D;;;;	1	0
cg00047050	0	NaN	NaN	NaN	NaN	NaN	NaN	[]	NaN	0	,,,,,,,,,,,,,,,,,,,,,,,,,,,,,,,,,,,,,,,,,,,,,,,,,,,,,,,,,,,,,,,,,,,,	0	0
cg00047052	1	100	50	0	0	2e-17	91.5	chr5	183815288	0	,,,,,,,,,,,,,,,,,,,,,,,,,,,,,,,,,,,,,,,,,,,,,,,,,,,,,,,,,,,,,,,,,,,,	NaN	0
cg00047079	1	95.92	49	2	0	4e-14	80.6	chr17	59533720	0	RNF219;;;;	1	0
cg00047147	1	93.62	47	3	0	2e-11	71.6	chr4	32753106	0	AAA;;;;	0	0
cg00047162	1	96	50	2	0	1e-14	82.4	chr15	1390165	0	PHPT1;C9orf86;MAMDC4;;	NaN	0
cg00047185	1	91.67	48	4	0	7e-11	69.8	scaffold3279	34135	0	DPRX,AAA,,,,,,,,,,,,,,,,,,,,,,,,,,,,,,,,,,,,,,,,,,,,,,,,	0	2
cg00047287	1	96	50	2	0	1e-14	82.4	chr10	96295472	0	CPT1B;CHKB;;;	1	0
cg00047338	1	93.75	48	3	0	5e-12	73.4	chr16	79357658	0	BAHCC1;;;;	1	0
cg00047469	1	96	50	2	0	1e-14	82.4	chr15	23177356	0	POLE3;;;;	1	0
cg00047501	1	93.88	49	3	0	2e-12	75.2	chr19	43061123	1	KIRREL2,BZW1,ORC2L,PPIL3,CLK1,FAM126B,NIF3L1,AAA,,,,,,,,,,,,,,,,,,,,,,,,,,,,,,,,,,,,,,,,,,,,,,,,,,,,,,,,,,,,,	1	0
cg00047532	1	91.84	49	4	0	2e-11	71.6	chr7	159787467	1	CLMN,CLIC4,,,,,,,,,,,,,,,,,,,,,,,,,,,,,,,,,,,,,,,,,,,,,,,,,,,,,,,,,,,,,,,,,,,	0	0
cg00047553	1	92	50	4	0	5e-12	73.4	scaffold7020	7593	1	UBE2E3,PPIE,MFSD2A,MYCL1,HEYL,TRIT1,HPCAL4,NT5C1A,,,,,,,,,,,,,,,,,,,,,,,,,,,,,,,,,,,,,,,,,,,,,,,,,,,,,,,,,,,,,	0	0
cg00047683	1	91.67	48	4	0	7e-11	69.8	chr20	71798841	0	DHODH;CCDC25;PKD1L3;;	1	0
cg00047694	0	NaN	NaN	NaN	NaN	NaN	NaN	[]	NaN	0	,,,,,,,,,,,,,,,,,,,,,,,,,,,,,,,,,,,,,,,,,,,,,,,,,,,,,,,,,,,,,,,,,,,,	0	0
cg00047753	1	93.48	46	3	0	7e-11	69.8	chr16	8385750	0	ODF4;;;;	1	0
cg00047815	0	NaN	NaN	NaN	NaN	NaN	NaN	[]	NaN	0	,,,,,,,,,,,,,,,,,,,,,,,,,,,,,,,,,,,,,,,,,,,,,,,,,,,,,,,,,,,,,,,,,,,,	0	0
cg00047843	1	92.16	51	3	1	2e-11	71.6	chr1	89801278	1	CTBS,,,,,,,,,,,,,,,,,,,,,,,,,,,,,,,,,,,,,,,,,,,,,,,,,,,,,,,,,,,,,,,,,,,,	0	0
cg00047844	0	NaN	NaN	NaN	NaN	NaN	NaN	[]	NaN	0	,,,,,,,,,,,,,,,,,,,,,,,,,,,,,,,,,,,,,,,,,,,,,,,,,,,,,,,,,,,,,,,,,,,,	0	0
cg00048178	0	NaN	NaN	NaN	NaN	NaN	NaN	[]	NaN	0	,,,,,,,,,,,,,,,,,,,,,,,,,,,,,,,,,,,,,,,,,,,,,,,,,,,,,,,,,,,,,,,,,,,,	0	0
cg00048370	1	95.92	49	2	0	4e-14	80.6	chr4	163109216	0	,,,,,,,,,,,,,,,,,,,,,,,,,,,,,,,,,,,,,,,,,,,,,,,,,,,,,,,,,,,,,,,,,,,,	NaN	0
cg00048381	0	NaN	NaN	NaN	NaN	NaN	NaN	[]	NaN	0	,,,,,,,,,,,,,,,,,,,,,,,,,,,,,,,,,,,,,,,,,,,,,,,,,,,,,,,,,,,,,,,,,,,,	0	0
cg00048436	1	96	50	2	0	1e-14	82.4	chr6	33123618	0	NPR3;;;;	NaN	0
cg00048697	1	100	50	0	0	2e-17	91.5	chr5	75109585	0	PDCL2;NMU;;;	1	0
cg00048705	1	97.83	46	1	0	1e-13	78.8	chr4	169470626	0	,,,,,,,,,,,,,,,,,,,,,,,,,,,,,,,,,,,,,,,,,,,,,,,,,,,,,,,,,,,,,,,,,,,,	NaN	0
cg00048743	1	96	50	2	0	1e-14	82.4	chr6	139947186	0	TAF7,DIAPH1,SLC25A2,PCDHB10,PCDHGC5,PCDHGA1,,,,,,,,,,,,,,,,,,,,,,,,,,,,,,,,,,,,,,,,,,,,	1	0
cg00048746	1	98	50	1	0	9e-16	86	chr16	55880533	0	CCDC103;EFTUD2;FAM187A;;	1	0
cg00048759	1	92	50	4	0	5e-12	73.4	chr3	47369576	0	GPC2;;;;	1	0
cg00048832	1	100	50	0	0	2e-17	91.5	chr6	160720233	0	GABRA1;;;;	1	0
cg00048838	1	95.83	48	2	0	1e-13	78.8	chr4	27863044	0	HIST1H2BN;;;;	1	2
cg00049033	0	NaN	NaN	NaN	NaN	NaN	NaN	[]	NaN	0	,,,,,,,,,,,,,,,,,,,,,,,,,,,,,,,,,,,,,,,,,,,,,,,,,,,,,,,,,,,,,,,,,,,,	0	0
cg00049047	1	96	50	2	0	1e-14	82.4	chr6	38017554	0	GDNF;;;;	1	0
cg00049102	0	NaN	NaN	NaN	NaN	NaN	NaN	[]	NaN	0	,,,,,,,,,,,,,,,,,,,,,,,,,,,,,,,,,,,,,,,,,,,,,,,,,,,,,,,,,,,,,,,,,,,,	0	0
cg00049156	1	97.96	49	1	0	3e-15	84.2	chr1	98755960	0	CCDC18;;;;	0	1
cg00049253	1	92	50	4	0	5e-12	73.4	chr1	229609285	0	C1orf124;EXOC8;;;	1	0
cg00049286	0	NaN	NaN	NaN	NaN	NaN	NaN	[]	NaN	0	,,,,,,,,,,,,,,,,,,,,,,,,,,,,,,,,,,,,,,,,,,,,,,,,,,,,,,,,,,,,,,,,,,,,	0	0
cg00049323	0	NaN	NaN	NaN	NaN	NaN	NaN	[]	NaN	0	,,,,,,,,,,,,,,,,,,,,,,,,,,,,,,,,,,,,,,,,,,,,,,,,,,,,,,,,,,,,,,,,,,,,	0	0
cg00049330	1	95.92	49	2	0	4e-14	80.6	chr18	57482034	0	COPS2;KIAA1468;;;	1	0
cg00049380	0	NaN	NaN	NaN	NaN	NaN	NaN	[]	NaN	0	,,,,,,,,,,,,,,,,,,,,,,,,,,,,,,,,,,,,,,,,,,,,,,,,,,,,,,,,,,,,,,,,,,,,	0	0
cg00049382	1	100	49	0	0	7e-17	89.7	chr17	13258021	0	,,,,,,,,,,,,,,,,,,,,,,,,,,,,,,,,,,,,,,,,,,,,,,,,,,,,,,,,,,,,,,,,,,,,	NaN	1
cg00049400	1	94	50	3	0	4e-13	77	chr1	124621593	0	WARS2;;;;	1	0
cg00049411	0	NaN	NaN	NaN	NaN	NaN	NaN	[]	NaN	0	,,,,,,,,,,,,,,,,,,,,,,,,,,,,,,,,,,,,,,,,,,,,,,,,,,,,,,,,,,,,,,,,,,,,	0	0
cg00049440	1	100	48	0	0	2e-16	87.8	chr15	81227825	0	KLF9;;;;	1	0
cg00049475	1	100	49	0	0	7e-17	89.7	chr9	31304354	0	SVIL,MAP3K8,,,,,,,,,,,,,,,,,,,,,,,,,,,,,,,,,,,,,,,,,,,,,,,,	1	0
cg00049502	1	92.31	52	2	1	5e-12	73.4	chr11	114879374	0	BRAP,ALDH2,ACAD10,NAA25,,,,,,,,,,,,,,,,,,,,,,,,,,,,,,,,,,,,,,,,,,,,,,	0	0
cg00049595	1	97.96	49	1	0	3e-15	84.2	chr4	41705240	0	TFEB;;;;	NaN	1
cg00049616	0	NaN	NaN	NaN	NaN	NaN	NaN	[]	NaN	0	,,,,,,,,,,,,,,,,,,,,,,,,,,,,,,,,,,,,,,,,,,,,,,,,,,,,,,,,,,,,,,,,,,,,	0	0
cg00049664	0	NaN	NaN	NaN	NaN	NaN	NaN	[]	NaN	0	,,,,,,,,,,,,,,,,,,,,,,,,,,,,,,,,,,,,,,,,,,,,,,,,,,,,,,,,,,,,,,,,,,,,	0	0
cg00049691	1	95.92	49	2	0	4e-14	80.6	chr1	130815163	0	HIST2H2AC;HIST2H2BE;BOLA1;HIST2H2AB;	NaN	0
cg00049709	1	96	50	2	0	1e-14	82.4	chr1	6281106	0	ACTRT2,PRDM16,AAA,,,,,,,,,,,,,,,,,,,,,,,,,,,,,,,,,,,,,,,,,,,,,,,	1	0
cg00049718	1	100	50	0	0	2e-17	91.5	chr1	120371975	0	CSDE1,SYCP1,SIKE1,NRAS,DENND2C,AMPD1,,,,,,,,,,,,,,,,,,,,,,,,,,,,,,,,,,,,,,,,,,,,	1	0
cg00049729	1	95.74	47	2	0	4e-13	77	chr6	54585620	0	,,,,,,,,,,,,,,,,,,,,,,,,,,,,,,,,,,,,,,,,,,,,,,,,,,,,,,,,,,,,,,,,,,,,	NaN	0
cg00049868	1	96	50	2	0	1e-14	82.4	chr13	9424931	0	,,,,,,,,,,,,,,,,,,,,,,,,,,,,,,,,,,,,,,,,,,,,,,,,,,,,,,,,,,,,,,,,,,,,	NaN	0
cg00049883	1	95.92	49	2	0	4e-14	80.6	chr20	5893560	0	,,,,,,,,,,,,,,,,,,,,,,,,,,,,,,,,,,,,,,,,,,,,,,,,,,,,,,,,,,,,,,,,,,,,	NaN	1
cg00049892	1	97.78	45	1	0	4e-13	77	chr4	133916546	0	ENPP1;;;;	1	0
cg00049894	0	NaN	NaN	NaN	NaN	NaN	NaN	[]	NaN	0	,,,,,,,,,,,,,,,,,,,,,,,,,,,,,,,,,,,,,,,,,,,,,,,,,,,,,,,,,,,,,,,,,,,,	0	0
cg00049947	1	100	50	0	0	2e-17	91.5	chr3	42998247	0	AAA,RNF216,FSCN1,RBAK,,,,,,,,,,,,,,,,,,,,,,,,,,,,,,,,,,,,,,,,,,,,,,	1	0
cg00049973	1	98	50	1	0	9e-16	86	chr16	46814515	0	APPBP2;;;;	1	0
cg00050133	0	NaN	NaN	NaN	NaN	NaN	NaN	[]	NaN	0	,,,,,,,,,,,,,,,,,,,,,,,,,,,,,,,,,,,,,,,,,,,,,,,,,,,,,,,,,,,,,,,,,,,,	NaN	0
cg00050152	0	NaN	NaN	NaN	NaN	NaN	NaN	[]	NaN	0	,,,,,,,,,,,,,,,,,,,,,,,,,,,,,,,,,,,,,,,,,,,,,,,,,,,,,,,,,,,,,,,,,,,,	0	0
cg00050224	0	NaN	NaN	NaN	NaN	NaN	NaN	[]	NaN	0	,,,,,,,,,,,,,,,,,,,,,,,,,,,,,,,,,,,,,,,,,,,,,,,,,,,,,,,,,,,,,,,,,,,,	0	0
cg00050247	0	NaN	NaN	NaN	NaN	NaN	NaN	[]	NaN	0	,,,,,,,,,,,,,,,,,,,,,,,,,,,,,,,,,,,,,,,,,,,,,,,,,,,,,,,,,,,,,,,,,,,,	NaN	0
cg00050250	1	95.92	49	2	0	4e-14	80.6	chr13	116795886	0	ACMSD;;;;	1	0
cg00050271	0	NaN	NaN	NaN	NaN	NaN	NaN	[]	NaN	0	,,,,,,,,,,,,,,,,,,,,,,,,,,,,,,,,,,,,,,,,,,,,,,,,,,,,,,,,,,,,,,,,,,,,	0	0
cg00050289	1	94	50	3	0	4e-13	77	chr16	61457673	0	SMURF2;;;;	1	0
cg00050294	1	92.16	51	2	1	2e-11	71.6	chr1	6106271	0	,,,,,,,,,,,,,,,,,,,,,,,,,,,,,,,,,,,,,,,,,,,,,,,,,,,,,,,,,,,,,,,,,,,,	NaN	1
cg00050312	0	NaN	NaN	NaN	NaN	NaN	NaN	[]	NaN	0	,,,,,,,,,,,,,,,,,,,,,,,,,,,,,,,,,,,,,,,,,,,,,,,,,,,,,,,,,,,,,,,,,,,,	0	0
cg00050336	0	NaN	NaN	NaN	NaN	NaN	NaN	[]	NaN	0	,,,,,,,,,,,,,,,,,,,,,,,,,,,,,,,,,,,,,,,,,,,,,,,,,,,,,,,,,,,,,,,,,,,,	0	0
cg00050375	1	98	50	1	0	9e-16	86	scaffold4776	359350	0	ABCC10;;;;	1	0
cg00050402	1	95.83	48	2	0	1e-13	78.8	chr3	71284334	1	EGFR,EGFR,,,,,,,,,,,,,,,,,,,,,,,,,,,,,,,,,,,,,,,,,,,,,,,,,,,,,,,,,,,,,,,,,,,	NaN	0
cg00050482	0	NaN	NaN	NaN	NaN	NaN	NaN	[]	NaN	0	,,,,,,,,,,,,,,,,,,,,,,,,,,,,,,,,,,,,,,,,,,,,,,,,,,,,,,,,,,,,,,,,,,,,	NaN	0
cg00050496	1	100	45	0	0	1e-14	82.4	chr11	112741082	0	C12orf34;;;;	0	0
cg00050555	1	94	50	3	0	4e-13	77	chr20	2643164	0	AMDHD2;CEMP1;;;	0	0
cg00050590	1	96.08	51	1	1	4e-14	80.6	chr18	59316119	0	SERPINB8;;;;	1	0
cg00050618	1	91.84	49	4	0	2e-11	71.6	chr20	26365731	0	NSMCE1,GTF3C1,KIAA0556,IL4R,JMJD5,IL21R,AAA,,,,,,,,,,,,,,,,,,,,,,,,,,,,,,,,,,,,,,,,,,,	1	0
cg00050654	1	100	48	0	0	2e-16	87.8	chr5	4360220	0	,,,,,,,,,,,,,,,,,,,,,,,,,,,,,,,,,,,,,,,,,,,,,,,,,,,,,,,,,,,,,,,,,,,,	NaN	1
cg00050692	1	95.92	49	2	0	4e-14	80.6	chr13	23987329	0	DNMT3A;;;;	1	0
cg00050792	1	100	49	0	0	7e-17	89.7	chr17	91469268	0	COL4A1;;;;	1	2
cg00050872	1	91.84	49	4	0	2e-11	71.6	chr3	168960076	0	C7orf68;;;;	NaN	0
cg00050873	0	NaN	NaN	NaN	NaN	NaN	NaN	[]	NaN	0	,,,,,,,,,,,,,,,,,,,,,,,,,,,,,,,,,,,,,,,,,,,,,,,,,,,,,,,,,,,,,,,,,,,,	0	0
cg00050938	1	95.92	49	2	0	4e-14	80.6	chr2	87130382	0	GNAI2;;;;	1	0
cg00050984	1	92	50	4	0	5e-12	73.4	chr12	73100374	0	,,,,,,,,,,,,,,,,,,,,,,,,,,,,,,,,,,,,,,,,,,,,,,,,,,,,,,,,,,,,,,,,,,,,	0	0
cg00051068	1	100	50	0	0	2e-17	91.5	chr10	44586350	0	JAG1;;;;	1	0
cg00051154	1	96	50	2	0	1e-14	82.4	chr12	101348262	0	,,,,,,,,,,,,,,,,,,,,,,,,,,,,,,,,,,,,,,,,,,,,,,,,,,,,,,,,,,,,,,,,,,,,	NaN	0
cg00051179	1	96	50	2	0	1e-14	82.4	chr6	160720348	0	GABRA1;;;;	1	0
cg00051307	1	97.96	49	1	0	3e-15	84.2	chr6	69952866	0	,,,,,,,,,,,,,,,,,,,,,,,,,,,,,,,,,,,,,,,,,,,,,,,,,,,,,,,,,,,,,,,,,,,,	NaN	1
cg00051371	0	NaN	NaN	NaN	NaN	NaN	NaN	[]	NaN	0	,,,,,,,,,,,,,,,,,,,,,,,,,,,,,,,,,,,,,,,,,,,,,,,,,,,,,,,,,,,,,,,,,,,,	0	0
cg00051483	0	NaN	NaN	NaN	NaN	NaN	NaN	[]	NaN	0	,,,,,,,,,,,,,,,,,,,,,,,,,,,,,,,,,,,,,,,,,,,,,,,,,,,,,,,,,,,,,,,,,,,,	0	0
cg00051510	1	95.83	48	2	0	1e-13	78.8	chr7	19725080	1	TTBK2,,,,,,,,,,,,,,,,,,,,,,,,,,,,,,,,,,,,,,,,,,,,,,,,,,,,,,,,,,,,,,,,,,,,	NaN	0
cg00051546	0	NaN	NaN	NaN	NaN	NaN	NaN	[]	NaN	0	,,,,,,,,,,,,,,,,,,,,,,,,,,,,,,,,,,,,,,,,,,,,,,,,,,,,,,,,,,,,,,,,,,,,	NaN	0
cg00051590	1	98	50	1	0	9e-16	86	scaffold3881	220894	0	VARS;;;;	1	0
cg00051595	1	98	50	1	0	9e-16	86	scaffold3881	188392	0	HSPA1L;HSPA1B;;;	NaN	0
cg00051623	1	93.88	49	3	0	2e-12	75.2	chr14	104367189	0	AAA;CARD16;;;	0	0
cg00051662	1	93.75	48	3	0	5e-12	73.4	chr9	94139800	0	CYP2C9;;;;	2	2
cg00051704	1	95.92	49	2	0	4e-14	80.6	chr10	65965909	0	THAP7;LZTR1;;;	NaN	1
cg00051782	0	NaN	NaN	NaN	NaN	NaN	NaN	[]	NaN	0	,,,,,,,,,,,,,,,,,,,,,,,,,,,,,,,,,,,,,,,,,,,,,,,,,,,,,,,,,,,,,,,,,,,,	NaN	0
cg00051818	1	91.84	49	4	0	2e-11	71.6	chr3	58168136	1	AAA,,,,,,,,,,,,,,,,,,,,,,,,,,,,,,,,,,,,,,,,,,,,,,,,,,,,,,,,,,,,,,,,,,,,	NaN	0
cg00051952	1	100	50	0	0	2e-17	91.5	chrX	154032496	0	EMD;FLNA;;;	NaN	0
cg00051979	1	98	50	1	0	9e-16	86	chr9	93065096	0	C10orf4;;;;	1	0
cg00052046	1	97.92	48	1	0	1e-14	82.4	chr10	37100573	0	SLC4A11;;;;	1	2
cg00052246	1	98	50	1	0	9e-16	86	chr2	66093452	0	FOXP1;;;;	1	0
cg00052290	0	NaN	NaN	NaN	NaN	NaN	NaN	[]	NaN	0	,,,,,,,,,,,,,,,,,,,,,,,,,,,,,,,,,,,,,,,,,,,,,,,,,,,,,,,,,,,,,,,,,,,,	0	0
cg00052385	1	100	48	0	0	2e-16	87.8	chr8	138805747	0	ST3GAL1,AAA,AAA,,,,,,,,,,,,,,,,,,,,,,,,,,,,,,,,,,,,,,,,,,,,,,,	1	2
cg00052422	0	NaN	NaN	NaN	NaN	NaN	NaN	[]	NaN	0	,,,,,,,,,,,,,,,,,,,,,,,,,,,,,,,,,,,,,,,,,,,,,,,,,,,,,,,,,,,,,,,,,,,,	0	0
cg00052433	1	91.67	48	4	0	7e-11	69.8	chr20	87008383	0	ZCCHC14;;;;	1	2
cg00052482	1	95.92	49	2	0	4e-14	80.6	scaffold283	168044	0	MMU.3165;;;;	0	0
cg00052550	0	NaN	NaN	NaN	NaN	NaN	NaN	[]	NaN	0	,,,,,,,,,,,,,,,,,,,,,,,,,,,,,,,,,,,,,,,,,,,,,,,,,,,,,,,,,,,,,,,,,,,,	0	0
cg00052561	1	98	50	1	0	9e-16	86	chr19	11985476	0	AAA;;;;	0	0
cg00052578	1	98	50	1	0	9e-16	86	chr2	156422250	0	TMEM108,,,,,,,,,,,,,,,,,,,,,,,,,,,,,,,,,,,,,,,,,,,,,,,,,	1	0
cg00052588	0	NaN	NaN	NaN	NaN	NaN	NaN	[]	NaN	0	,,,,,,,,,,,,,,,,,,,,,,,,,,,,,,,,,,,,,,,,,,,,,,,,,,,,,,,,,,,,,,,,,,,,	NaN	0
cg00052626	0	NaN	NaN	NaN	NaN	NaN	NaN	[]	NaN	0	,,,,,,,,,,,,,,,,,,,,,,,,,,,,,,,,,,,,,,,,,,,,,,,,,,,,,,,,,,,,,,,,,,,,	0	0
cg00052665	1	93.88	49	3	0	2e-12	75.2	chr16	10160761	0	GAS7,GLP2R,RCVRN,AAA,,,,,,,,,,,,,,,,,,,,,,,,,,,,,,,,,,,,,,,,,,,,,,	1	1
cg00052684	1	100	50	0	0	2e-17	91.5	chr4	35600026	0	C6orf81,SRPK1,FKBP5,CLPS,LHFPL5,C6orf127,C6ORF126,,,,,,,,,,,,,,,,,,,,,,,,,,,,,,,,,,,,,,,,,,,	1	0
cg00052772	0	NaN	NaN	NaN	NaN	NaN	NaN	[]	NaN	0	,,,,,,,,,,,,,,,,,,,,,,,,,,,,,,,,,,,,,,,,,,,,,,,,,,,,,,,,,,,,,,,,,,,,	0	0
cg00052853	0	NaN	NaN	NaN	NaN	NaN	NaN	[]	NaN	0	,,,,,,,,,,,,,,,,,,,,,,,,,,,,,,,,,,,,,,,,,,,,,,,,,,,,,,,,,,,,,,,,,,,,	0	0
cg00052903	1	95.83	48	2	0	1e-13	78.8	chr11	11722670	0	MAMU-T2R47-1,TAS2R19,TAS2R46,AAA,TAS2R42,MAMU-T2R45-5,,,,,,,,,,,,,,,,,,,,,,,,,,,,,,,,,,,,,,,,,,,,	0	0
cg00052932	1	98	50	1	0	9e-16	86	chr12	52978286	0	ANKAR;ASNSD1;;;	1	0
cg00052964	1	97.92	48	1	0	1e-14	82.4	C125651593	34	1	DNAH6,,,,,,,,,,,,,,,,,,,,,,,,,,,,,,,,,,,,,,,,,,,,,,,,,,,,,,,,,,,,,,,,,,,,	NaN	2
cg00053010	1	98	50	1	0	9e-16	86	chr16	32857183	0	,,,,,,,,,,,,,,,,,,,,,,,,,,,,,,,,,,,,,,,,,,,,,,,,,,,,,,,,,,,,,,,,,,,,	NaN	0
cg00053063	1	95.83	48	2	0	1e-13	78.8	chr13	118193284	0	NCKAP5,,,,,,,,,,,,,,,,,,,,,,,,,,,,,,,,,,,,,,,,,,,,,,,,,	1	0
cg00053073	1	100	50	0	0	2e-17	91.5	scaffold6792	20804	0	PDE4C;;;;	1	0
cg00053086	0	NaN	NaN	NaN	NaN	NaN	NaN	[]	NaN	0	,,,,,,,,,,,,,,,,,,,,,,,,,,,,,,,,,,,,,,,,,,,,,,,,,,,,,,,,,,,,,,,,,,,,	NaN	0
cg00053135	1	94	50	3	0	4e-13	77	chr4	165721629	0	RPS6KA2;;;;	1	0
cg00053261	1	93.88	49	3	0	2e-12	75.2	chr3	73274544	0	POM121L12;;;;	1	0
cg00053292	0	NaN	NaN	NaN	NaN	NaN	NaN	[]	NaN	0	,,,,,,,,,,,,,,,,,,,,,,,,,,,,,,,,,,,,,,,,,,,,,,,,,,,,,,,,,,,,,,,,,,,,	0	0
cg00053361	1	100	50	0	0	2e-17	91.5	chr8	131461509	0	,,,,,,,,,,,,,,,,,,,,,,,,,,,,,,,,,,,,,,,,,,,,,,,,,,,,,,,,,,,,,,,,,,,,	NaN	0
cg00053373	1	98	50	1	0	9e-16	86	chr16	7626094	0	ATP1B2;;;;	1	0
cg00053393	0	NaN	NaN	NaN	NaN	NaN	NaN	[]	NaN	0	,,,,,,,,,,,,,,,,,,,,,,,,,,,,,,,,,,,,,,,,,,,,,,,,,,,,,,,,,,,,,,,,,,,,	0	0
cg00053507	0	NaN	NaN	NaN	NaN	NaN	NaN	[]	NaN	0	,,,,,,,,,,,,,,,,,,,,,,,,,,,,,,,,,,,,,,,,,,,,,,,,,,,,,,,,,,,,,,,,,,,,	0	0
cg00053536	0	NaN	NaN	NaN	NaN	NaN	NaN	[]	NaN	0	,,,,,,,,,,,,,,,,,,,,,,,,,,,,,,,,,,,,,,,,,,,,,,,,,,,,,,,,,,,,,,,,,,,,	0	0
cg00053647	1	96	50	2	0	1e-14	82.4	chr9	122109463	1	BTBD16,PLEKHA1,HTRA1,,,,,,,,,,,,,,,,,,,,,,,,,,,,,,,,,,,,,,,,,,,,,,,,,,,,,,,,,,,,,,,,,,	0	0
cg00053661	1	98	50	1	0	9e-16	86	chr12	66945270	0	CYP20A1;;;;	1	0
cg00053728	0	NaN	NaN	NaN	NaN	NaN	NaN	[]	NaN	0	,,,,,,,,,,,,,,,,,,,,,,,,,,,,,,,,,,,,,,,,,,,,,,,,,,,,,,,,,,,,,,,,,,,,	0	0
cg00053755	0	NaN	NaN	NaN	NaN	NaN	NaN	[]	NaN	0	,,,,,,,,,,,,,,,,,,,,,,,,,,,,,,,,,,,,,,,,,,,,,,,,,,,,,,,,,,,,,,,,,,,,	NaN	0
cg00053769	0	NaN	NaN	NaN	NaN	NaN	NaN	[]	NaN	0	,,,,,,,,,,,,,,,,,,,,,,,,,,,,,,,,,,,,,,,,,,,,,,,,,,,,,,,,,,,,,,,,,,,,	NaN	0
cg00053851	1	96	50	2	0	1e-14	82.4	chr1	147121690	0	,,,,,,,,,,,,,,,,,,,,,,,,,,,,,,,,,,,,,,,,,,,,,,,,,,,,,,,,,,,,,,,,,,,,	NaN	0
cg00053870	1	97.96	49	1	0	3e-15	84.2	chr12	103326849	0	ESPNL;;;;	1	1
cg00053916	1	94	50	3	0	4e-13	77	chr8	38683728	0	,,,,,,,,,,,,,,,,,,,,,,,,,,,,,,,,,,,,,,,,,,,,,,,,,,,,,,,,,,,,,,,,,,,,	NaN	0
cg00053927	0	NaN	NaN	NaN	NaN	NaN	NaN	[]	NaN	0	,,,,,,,,,,,,,,,,,,,,,,,,,,,,,,,,,,,,,,,,,,,,,,,,,,,,,,,,,,,,,,,,,,,,	0	0
cg00054173	0	NaN	NaN	NaN	NaN	NaN	NaN	[]	NaN	0	,,,,,,,,,,,,,,,,,,,,,,,,,,,,,,,,,,,,,,,,,,,,,,,,,,,,,,,,,,,,,,,,,,,,	0	0
cg00054197	1	98	50	1	0	9e-16	86	chr6	171295002	0	SH3PXD2B;;;;	1	0
cg00054210	1	96	50	2	0	1e-14	82.4	chr8	69211845	0	CYP7B1;;;;	1	0
cg00054243	1	96	50	2	0	1e-14	82.4	chr1	56990770	0	,,,,,,,,,,,,,,,,,,,,,,,,,,,,,,,,,,,,,,,,,,,,,,,,,,,,,,,,,,,,,,,,,,,,	NaN	0
cg00054248	0	NaN	NaN	NaN	NaN	NaN	NaN	[]	NaN	0	,,,,,,,,,,,,,,,,,,,,,,,,,,,,,,,,,,,,,,,,,,,,,,,,,,,,,,,,,,,,,,,,,,,,	0	0
cg00054301	1	97.96	49	1	0	3e-15	84.2	chr20	66606368	0	ELMO3;;;;	1	1
cg00054352	0	NaN	NaN	NaN	NaN	NaN	NaN	[]	NaN	0	,,,,,,,,,,,,,,,,,,,,,,,,,,,,,,,,,,,,,,,,,,,,,,,,,,,,,,,,,,,,,,,,,,,,	0	0
cg00054408	1	96	50	2	0	1e-14	82.4	chr19	3271787	0	CELF5;;;;	0	0
cg00054409	0	NaN	NaN	NaN	NaN	NaN	NaN	[]	NaN	0	,,,,,,,,,,,,,,,,,,,,,,,,,,,,,,,,,,,,,,,,,,,,,,,,,,,,,,,,,,,,,,,,,,,,	NaN	0
cg00054472	1	100	50	0	0	2e-17	91.5	chr2	51947299	0	ARPC4;;;;	0	0
cg00054496	1	95.92	49	2	0	4e-14	80.6	chr20	11120107	0	NUBP1;;;;	1	0
cg00054511	1	94	50	3	0	4e-13	77	chr11	51017227	0	PRR13;;;;	1	0
cg00054525	0	NaN	NaN	NaN	NaN	NaN	NaN	[]	NaN	0	,,,,,,,,,,,,,,,,,,,,,,,,,,,,,,,,,,,,,,,,,,,,,,,,,,,,,,,,,,,,,,,,,,,,	0	0
cg00054572	1	94	50	3	0	4e-13	77	chr17	20147514	1	MRPS31,ELF1,SLC25A15,MMU.1077,AAA,,,,,,,,,,,,,,,,,,,,,,,,,,,,,,,,,,,,,,,,,,,,,,,,,,,,,,,,,,,,,,,,	NaN	0
cg00054639	1	95.92	49	1	1	4e-13	77	chr12	74496097	1	CPS1,,,,,,,,,,,,,,,,,,,,,,,,,,,,,,,,,,,,,,,,,,,,,,,,,,,,,,,,,,,,,,,,,,,,	NaN	0
cg00054692	1	91.67	48	4	0	7e-11	69.8	chr3	104126658	0	C7orf30;;;;	1	0
cg00054702	1	95.92	49	2	0	4e-14	80.6	chr6	134712533	0	TGFBI,AAA,TRPC7,SMAD5OS,,,,,,,,,,,,,,,,,,,,,,,,,,,,,,,,,,,,,,,,,,,,,,	0	1
cg00054706	1	95.83	48	2	0	1e-13	78.8	chr13	67502072	0	C1D;;;;	1	0
cg00054741	1	93.62	47	3	0	2e-11	71.6	scaffold3279	28957	0	DPRX,AAA,,,,,,,,,,,,,,,,,,,,,,,,,,,,,,,,,,,,,,,,,,,,,,,,	0	0
cg00054771	1	95.65	46	2	0	2e-12	75.2	chr12	37335175	0	,,,,,,,,,,,,,,,,,,,,,,,,,,,,,,,,,,,,,,,,,,,,,,,,,,,,,,,,,,,,,,,,,,,,	NaN	0
cg00054774	1	97.96	49	1	0	3e-15	84.2	chr3	4229038	0	C2CD2;;;;	1	1
cg00054791	0	NaN	NaN	NaN	NaN	NaN	NaN	[]	NaN	0	,,,,,,,,,,,,,,,,,,,,,,,,,,,,,,,,,,,,,,,,,,,,,,,,,,,,,,,,,,,,,,,,,,,,	0	0
cg00054890	1	96	50	0	1	1e-13	78.8	chr3	46110559	0	SMURF1;;;;	1	0
cg00054971	1	94	50	3	0	4e-13	77	chr9	127713024	0	MKI67,PTPRE,CLRN3,,,,,,,,,,,,,,,,,,,,,,,,,,,,,,,,,,,,,,,,,,,,,,,	1	0
cg00055052	1	95.35	43	2	0	7e-11	69.8	chr20	4651076	0	AAA;;;;	0	0
cg00055073	1	97.92	48	1	0	1e-14	82.4	chr13	42253612	0	,,,,,,,,,,,,,,,,,,,,,,,,,,,,,,,,,,,,,,,,,,,,,,,,,,,,,,,,,,,,,,,,,,,,	NaN	0
cg00055233	1	93.88	49	3	0	2e-12	75.2	chr15	73768038	0	RLN2;;;;	2	0
cg00055292	1	97.96	49	1	0	3e-15	84.2	chr3	42603408	0	RADIL;;;;	1	1
cg00055341	1	100	48	0	0	2e-16	87.8	chr12	62947709	0	,,,,,,,,,,,,,,,,,,,,,,,,,,,,,,,,,,,,,,,,,,,,,,,,,,,,,,,,,,,,,,,,,,,,	NaN	1
cg00055359	1	96	50	2	0	1e-14	82.4	chr13	118361287	0	NCKAP5;;;;	1	0
cg00055434	0	NaN	NaN	NaN	NaN	NaN	NaN	[]	NaN	0	,,,,,,,,,,,,,,,,,,,,,,,,,,,,,,,,,,,,,,,,,,,,,,,,,,,,,,,,,,,,,,,,,,,,	0	0
cg00055462	1	92	50	4	0	5e-12	73.4	chr17	79819658	0	FARP1;;;;	1	0
cg00055510	0	NaN	NaN	NaN	NaN	NaN	NaN	[]	NaN	0	,,,,,,,,,,,,,,,,,,,,,,,,,,,,,,,,,,,,,,,,,,,,,,,,,,,,,,,,,,,,,,,,,,,,	NaN	2
cg00055529	0	NaN	NaN	NaN	NaN	NaN	NaN	[]	NaN	0	,,,,,,,,,,,,,,,,,,,,,,,,,,,,,,,,,,,,,,,,,,,,,,,,,,,,,,,,,,,,,,,,,,,,	0	2
cg00055555	1	98	50	1	0	9e-16	86	chr9	29331771	0	,,,,,,,,,,,,,,,,,,,,,,,,,,,,,,,,,,,,,,,,,,,,,,,,,,,,,,,,,,,,,,,,,,,,	NaN	0
cg00055557	1	100	50	0	0	2e-17	91.5	chr10	10030911	0	DOK5;;;;	1	0
cg00055603	1	93.62	47	3	0	2e-11	71.6	chr1	52175820	0	,,,,,,,,,,,,,,,,,,,,,,,,,,,,,,,,,,,,,,,,,,,,,,,,,,,,,,,,,,,,,,,,,,,,	NaN	0
cg00055617	0	NaN	NaN	NaN	NaN	NaN	NaN	[]	NaN	0	,,,,,,,,,,,,,,,,,,,,,,,,,,,,,,,,,,,,,,,,,,,,,,,,,,,,,,,,,,,,,,,,,,,,	0	0
cg00055679	0	NaN	NaN	NaN	NaN	NaN	NaN	[]	NaN	0	,,,,,,,,,,,,,,,,,,,,,,,,,,,,,,,,,,,,,,,,,,,,,,,,,,,,,,,,,,,,,,,,,,,,	NaN	0
cg00055726	1	96	50	0	2	2e-12	75.2	chr15	4841399	0	ADAMTSL2;FAM163B;;;	1	0
cg00055764	0	NaN	NaN	NaN	NaN	NaN	NaN	[]	NaN	0	,,,,,,,,,,,,,,,,,,,,,,,,,,,,,,,,,,,,,,,,,,,,,,,,,,,,,,,,,,,,,,,,,,,,	0	0
cg00055771	1	95.92	49	2	0	4e-14	80.6	chr6	143773330	0	,,,,,,,,,,,,,,,,,,,,,,,,,,,,,,,,,,,,,,,,,,,,,,,,,,,,,,,,,,,,,,,,,,,,	NaN	1
cg00055811	1	97.96	49	1	0	3e-15	84.2	chr1	11721646	0	RERE;;;;	1	1
cg00055848	1	93.88	49	3	0	2e-12	75.2	chr1	187746740	0	TPR,AAA,AAA,C1orf27,PDC,,,,,,,,,,,,,,,,,,,,,,,,,,,,,,,,,,,,,,,,,,,,,	0	1
cg00055881	1	94	50	3	0	4e-13	77	scaffold5143	171327	0	KCNAB2;;;;	1	0
cg00055981	1	94	50	2	1	5e-12	73.4	chr15	1960416	0	GPSM1;;;;	1	0
cg00055986	1	96	50	2	0	1e-14	82.4	chr6	2472328	0	,,,,,,,,,,,,,,,,,,,,,,,,,,,,,,,,,,,,,,,,,,,,,,,,,,,,,,,,,,,,,,,,,,,,	NaN	0
cg00056002	0	NaN	NaN	NaN	NaN	NaN	NaN	[]	NaN	0	,,,,,,,,,,,,,,,,,,,,,,,,,,,,,,,,,,,,,,,,,,,,,,,,,,,,,,,,,,,,,,,,,,,,	0	0
cg00056066	1	100	49	0	0	7e-17	89.7	chr9	25448794	0	ARHGAP21;;;;	1	1
cg00056074	1	92	50	4	0	5e-12	73.4	chr13	137230804	0	GPR148;;;;	NaN	0
cg00056202	1	95.65	46	2	0	2e-12	75.2	chr8	11158356	0	,,,,,,,,,,,,,,,,,,,,,,,,,,,,,,,,,,,,,,,,,,,,,,,,,,,,,,,,,,,,,,,,,,,,	NaN	0
cg00056257	1	97.78	45	1	0	4e-13	77	chr2	54931568	0	AAA;GRM7;;;	1	1
cg00056268	1	94	50	3	0	4e-13	77	chr6	41248623	1	HEATR7B2,,,,,,,,,,,,,,,,,,,,,,,,,,,,,,,,,,,,,,,,,,,,,,,,,,,,,,,,,,,,,,,,,,,,	0	0
cg00056433	1	96	50	2	0	1e-14	82.4	chr1	142826680	0	,,,,,,,,,,,,,,,,,,,,,,,,,,,,,,,,,,,,,,,,,,,,,,,,,,,,,,,,,,,,,,,,,,,,	NaN	0
cg00056489	1	98	50	1	0	9e-16	86	chr11	114439461	0	SH2B3;;;;	1	0
cg00056497	0	NaN	NaN	NaN	NaN	NaN	NaN	[]	NaN	0	,,,,,,,,,,,,,,,,,,,,,,,,,,,,,,,,,,,,,,,,,,,,,,,,,,,,,,,,,,,,,,,,,,,,	NaN	0
cg00056541	1	97.78	45	1	0	4e-13	77	chr4	162889842	0	,,,,,,,,,,,,,,,,,,,,,,,,,,,,,,,,,,,,,,,,,,,,,,,,,,,,,,,,,,,,,,,,,,,,	NaN	0
cg00056578	1	100	50	0	0	2e-17	91.5	scaffold1242	305326	0	AAA;;;;	0	0
cg00056624	1	95.92	49	2	0	4e-14	80.6	chr2	99846366	0	CTDSPL;;;;	1	0
cg00056628	1	97.83	46	1	0	1e-13	78.8	chr16	79937664	0	ASPSCR1;STRA13;RAC3;LRRC45;	1	0
cg00056676	1	94	50	3	0	4e-13	77	chr6	99363956	0	SLCO4C1;;;;	1	0
cg00056719	1	100	48	0	0	2e-16	87.8	chr11	51032886	0	PCBP2;;;;	1	0
cg00056754	1	91.67	48	4	0	7e-11	69.8	chr1	200443435	0	DUSP27;;;;	1	0
cg00056767	1	94	50	3	0	4e-13	77	chr17	23155887	0	C13orf31;;;;	1	0
cg00056985	1	100	50	0	0	2e-17	91.5	chr15	35249375	0	RNF20,ZNF189,MRPL50,C9orf125,AAA,BAAT,GRIN3A,ALDOB,,,,,,,,,,,,,,,,,,,,,,,,,,,,,,,,,,,,,,,,,,	1	0
cg00057092	1	93.75	48	3	0	5e-12	73.4	chr7	13475523	0	C15orf41;;;;	1	0
cg00057114	1	95.92	49	2	0	4e-14	80.6	chr1	9467183	0	ACOT7;;;;	1	0
cg00057208	0	NaN	NaN	NaN	NaN	NaN	NaN	[]	NaN	0	,,,,,,,,,,,,,,,,,,,,,,,,,,,,,,,,,,,,,,,,,,,,,,,,,,,,,,,,,,,,,,,,,,,,	0	0
cg00057231	1	100	50	0	0	2e-17	91.5	scaffold1949	431864	0	COL7A1;;;;	1	0
cg00057240	1	97.92	48	1	0	1e-14	82.4	chr12	53853652	0	TMEM194B;;;;	1	0
cg00057272	0	NaN	NaN	NaN	NaN	NaN	NaN	[]	NaN	0	,,,,,,,,,,,,,,,,,,,,,,,,,,,,,,,,,,,,,,,,,,,,,,,,,,,,,,,,,,,,,,,,,,,,	0	0
cg00057317	0	NaN	NaN	NaN	NaN	NaN	NaN	[]	NaN	0	,,,,,,,,,,,,,,,,,,,,,,,,,,,,,,,,,,,,,,,,,,,,,,,,,,,,,,,,,,,,,,,,,,,,	0	0
cg00057324	1	92	50	4	0	5e-12	73.4	chr4	47876685	0	AAA;;;;	0	0
cg00057393	1	96	50	2	0	1e-14	82.4	chr7	75271175	0	AAA;;;;	NaN	0
cg00057434	1	98	50	1	0	9e-16	86	chr9	28556654	0	ARMC4;;;;	1	0
cg00057476	1	100	50	0	0	2e-17	91.5	chr10	74575227	0	GAS2L1;;;;	1	0
cg00057517	1	95.83	48	2	0	1e-13	78.8	chr9	129849496	0	AAA;;;;	NaN	2
cg00057569	1	94	50	3	0	4e-13	77	chr9	93065515	0	C10orf4;;;;	1	0
cg00057593	1	92	50	4	0	5e-12	73.4	chr8	148209863	0	GML;;;;	1	0
cg00057603	1	92	50	4	0	5e-12	73.4	chr10	35558564	0	,,,,,,,,,,,,,,,,,,,,,,,,,,,,,,,,,,,,,,,,,,,,,,,,,,,,,,,,,,,,,,,,,,,,	NaN	0
cg00057661	1	97.83	46	1	0	1e-13	78.8	chr3	168100918	0	FSCN3;ARF5;GCC1;;	1	0
cg00057663	1	98	50	1	0	9e-16	86	chr13	104570288	0	C2orf49;;;;	0	0
cg00057667	1	95.92	49	2	0	4e-14	80.6	chr4	125809922	0	,,,,,,,,,,,,,,,,,,,,,,,,,,,,,,,,,,,,,,,,,,,,,,,,,,,,,,,,,,,,,,,,,,,,	NaN	1
cg00057676	0	NaN	NaN	NaN	NaN	NaN	NaN	[]	NaN	0	,,,,,,,,,,,,,,,,,,,,,,,,,,,,,,,,,,,,,,,,,,,,,,,,,,,,,,,,,,,,,,,,,,,,	0	0
cg00057700	0	NaN	NaN	NaN	NaN	NaN	NaN	[]	NaN	0	,,,,,,,,,,,,,,,,,,,,,,,,,,,,,,,,,,,,,,,,,,,,,,,,,,,,,,,,,,,,,,,,,,,,	0	0
cg00057722	1	100	48	0	0	2e-16	87.8	chr18	42592669	0	,,,,,,,,,,,,,,,,,,,,,,,,,,,,,,,,,,,,,,,,,,,,,,,,,,,,,,,,,,,,,,,,,,,,	NaN	2
cg00057791	0	NaN	NaN	NaN	NaN	NaN	NaN	[]	NaN	0	,,,,,,,,,,,,,,,,,,,,,,,,,,,,,,,,,,,,,,,,,,,,,,,,,,,,,,,,,,,,,,,,,,,,	0	0
cg00057900	1	98	50	1	0	9e-16	86	chr3	179447762	0	KIAA1549;;;;	1	0
cg00057966	1	92	50	4	0	5e-12	73.4	chr16	43354731	0	BZRAP1;;;;	0	0
cg00058009	1	97.96	49	1	0	3e-15	84.2	chr5	116099487	0	TRPC3;;;;	1	0
cg00058026	1	100	48	0	0	2e-16	87.8	chr11	50324390	0	KRT76;;;;	1	2
cg00058113	1	92	50	4	0	5e-12	73.4	scaffold5981	20887	0	VPS52;RPS18;;;	1	0
cg00058163	1	97.96	49	1	0	3e-15	84.2	chr18	8653694	0	TMEM200C;;;;	1	1
cg00058291	1	98	50	1	0	9e-16	86	chr1	232122466	0	,,,,,,,,,,,,,,,,,,,,,,,,,,,,,,,,,,,,,,,,,,,,,,,,,,,,,,,,,,,,,,,,,,,,	NaN	0
cg00058296	1	96	50	2	0	1e-14	82.4	chr1	223145384	0	RYR2;;;;	1	0
cg00058299	1	94	50	3	0	4e-13	77	chr1	118540241	0	SLC16A1,LRIG2,NUTF2,AAA,,,,,,,,,,,,,,,,,,,,,,,,,,,,,,,,,,,,,,,,,,,,,,	1	0
cg00058329	0	NaN	NaN	NaN	NaN	NaN	NaN	[]	NaN	0	,,,,,,,,,,,,,,,,,,,,,,,,,,,,,,,,,,,,,,,,,,,,,,,,,,,,,,,,,,,,,,,,,,,,	0	0
cg00058413	0	NaN	NaN	NaN	NaN	NaN	NaN	[]	NaN	0	,,,,,,,,,,,,,,,,,,,,,,,,,,,,,,,,,,,,,,,,,,,,,,,,,,,,,,,,,,,,,,,,,,,,	0	0
cg00058449	0	NaN	NaN	NaN	NaN	NaN	NaN	[]	NaN	0	,,,,,,,,,,,,,,,,,,,,,,,,,,,,,,,,,,,,,,,,,,,,,,,,,,,,,,,,,,,,,,,,,,,,	0	0
cg00058515	1	91.84	49	4	0	2e-11	71.6	chr13	80140537	0	CTNNA2;;;;	1	0
cg00058644	1	93.75	48	3	0	5e-12	73.4	chr16	79788157	0	THOC4;ANAPC11;;;	NaN	0
cg00058708	1	100	49	0	0	7e-17	89.7	chr13	22580959	0	SF3B14,PFN4,C2orf84,UBXN2A,ATAD2B,MFSD2B,C2orf44,FKBP1B,,,,,,,,,,,,,,,,,,,,,,,,,,,,,,,,,,,,,,,,,,	1	2
cg00058771	0	NaN	NaN	NaN	NaN	NaN	NaN	[]	NaN	0	,,,,,,,,,,,,,,,,,,,,,,,,,,,,,,,,,,,,,,,,,,,,,,,,,,,,,,,,,,,,,,,,,,,,	0	0
cg00058786	0	NaN	NaN	NaN	NaN	NaN	NaN	[]	NaN	0	,,,,,,,,,,,,,,,,,,,,,,,,,,,,,,,,,,,,,,,,,,,,,,,,,,,,,,,,,,,,,,,,,,,,	0	0
cg00058799	1	94	50	3	0	4e-13	77	chr20	589638	0	PIGQ;C16ORF11;;;	1	0
cg00058857	1	98	50	1	0	9e-16	86	chr2	20544944	0	,,,,,,,,,,,,,,,,,,,,,,,,,,,,,,,,,,,,,,,,,,,,,,,,,,,,,,,,,,,,,,,,,,,,	NaN	0
cg00058879	0	NaN	NaN	NaN	NaN	NaN	NaN	[]	NaN	0	,,,,,,,,,,,,,,,,,,,,,,,,,,,,,,,,,,,,,,,,,,,,,,,,,,,,,,,,,,,,,,,,,,,,	0	0
cg00058887	1	94.12	51	2	1	2e-12	75.2	chr5	179161161	0	STOX2;;;;	1	0
cg00058923	1	100	50	0	0	2e-17	91.5	chr1	142502220	0	KLHDC9;;;;	1	0
cg00058938	1	96	50	2	0	1e-14	82.4	chr19	47315288	0	MAP3K10;CNTD2;;;	0	0
cg00059015	1	98	50	1	0	9e-16	86	chr1	64421542	0	HOOK1;;;;	1	0
cg00059024	1	92	50	4	0	5e-12	73.4	chr7	68306743	0	PEX11A;;;;	1	0
cg00059034	1	100	50	0	0	2e-17	91.5	chr1	103721881	0	,,,,,,,,,,,,,,,,,,,,,,,,,,,,,,,,,,,,,,,,,,,,,,,,,,,,,,,,,,,,,,,,,,,,	NaN	0
cg00059053	1	92	50	3	1	7e-11	69.8	chr11	3696323	0	PRMT8;;;;	1	1
cg00059089	1	93.75	48	3	0	5e-12	73.4	chr12	14996456	0	NUDC,FMNL2,,,,,,,,,,,,,,,,,,,,,,,,,,,,,,,,,,,,,,,,,,,,,,,,	1	0
cg00059161	0	NaN	NaN	NaN	NaN	NaN	NaN	[]	NaN	0	,,,,,,,,,,,,,,,,,,,,,,,,,,,,,,,,,,,,,,,,,,,,,,,,,,,,,,,,,,,,,,,,,,,,	0	0
cg00059165	1	96	50	2	0	1e-14	82.4	chr4	36863945	0	PI16;;;;	1	0
cg00059225	1	100	50	0	0	2e-17	91.5	chr6	150699724	0	GLRA1;;;;	1	0
cg00059240	1	96	50	2	0	1e-14	82.4	chr9	3369043	0	PFKP;;;;	1	0
cg00059246	0	NaN	NaN	NaN	NaN	NaN	NaN	[]	NaN	0	,,,,,,,,,,,,,,,,,,,,,,,,,,,,,,,,,,,,,,,,,,,,,,,,,,,,,,,,,,,,,,,,,,,,	0	0
cg00059309	0	NaN	NaN	NaN	NaN	NaN	NaN	[]	NaN	0	,,,,,,,,,,,,,,,,,,,,,,,,,,,,,,,,,,,,,,,,,,,,,,,,,,,,,,,,,,,,,,,,,,,,	0	0
cg00059374	0	NaN	NaN	NaN	NaN	NaN	NaN	[]	NaN	0	,,,,,,,,,,,,,,,,,,,,,,,,,,,,,,,,,,,,,,,,,,,,,,,,,,,,,,,,,,,,,,,,,,,,	NaN	0
cg00059399	1	92	50	4	0	5e-12	73.4	scaffold1058	370661	0	,,,,,,,,,,,,,,,,,,,,,,,,,,,,,,,,,,,,,,,,,,,,,,,,,,,,,,,,,,,,,,,,,,,,	NaN	0
cg00059424	0	NaN	NaN	NaN	NaN	NaN	NaN	[]	NaN	0	,,,,,,,,,,,,,,,,,,,,,,,,,,,,,,,,,,,,,,,,,,,,,,,,,,,,,,,,,,,,,,,,,,,,	0	0
cg00059459	1	96	50	2	0	1e-14	82.4	chr1	11523537	0	AAA;;;;	NaN	0
cg00059643	1	98	50	1	0	9e-16	86	chr6	180682852	0	GNB2L1;TRIM41;;;	1	0
cg00059652	1	98	50	1	0	9e-16	86	chr16	67250867	0	,,,,,,,,,,,,,,,,,,,,,,,,,,,,,,,,,,,,,,,,,,,,,,,,,,,,,,,,,,,,,,,,,,,,	NaN	0
cg00059662	1	98	50	1	0	9e-16	86	chr17	94790697	0	GRTP1;;;;	1	0
cg00059699	1	95.65	46	2	0	2e-12	75.2	chr11	10536795	0	KLRD1;;;;	1	0
cg00059707	1	96	50	2	0	1e-14	82.4	chr9	2721923	0	,,,,,,,,,,,,,,,,,,,,,,,,,,,,,,,,,,,,,,,,,,,,,,,,,,,,,,,,,,,,,,,,,,,,	NaN	0
cg00059737	1	96	50	2	0	1e-14	82.4	chr1	15712347	0	VPS13D;;;;	1	0
cg00059740	0	NaN	NaN	NaN	NaN	NaN	NaN	[]	NaN	0	,,,,,,,,,,,,,,,,,,,,,,,,,,,,,,,,,,,,,,,,,,,,,,,,,,,,,,,,,,,,,,,,,,,,	0	0
cg00059782	0	NaN	NaN	NaN	NaN	NaN	NaN	[]	NaN	0	,,,,,,,,,,,,,,,,,,,,,,,,,,,,,,,,,,,,,,,,,,,,,,,,,,,,,,,,,,,,,,,,,,,,	0	0
cg00059854	1	92	50	4	0	5e-12	73.4	chr12	100698939	0	AGAP1,,,,,,,,,,,,,,,,,,,,,,,,,,,,,,,,,,,,,,,,,,,,,,,,,	1	0
cg00059879	1	94	50	3	0	4e-13	77	chr7	26078203	0	GALK2;;;;	1	0
cg00059911	1	94	50	3	0	4e-13	77	chr11	116542692	0	LHX5;;;;	1	0
cg00059930	1	96	50	2	0	1e-14	82.4	scaffold6205	123657	1	ITM2B,ITM2B,,,,,,,,,,,,,,,,,,,,,,,,,,,,,,,,,,,,,,,,,,,,,,,,,,,,,,,,,,,,,,,,,,,	0	0
cg00060061	0	NaN	NaN	NaN	NaN	NaN	NaN	[]	NaN	0	,,,,,,,,,,,,,,,,,,,,,,,,,,,,,,,,,,,,,,,,,,,,,,,,,,,,,,,,,,,,,,,,,,,,	NaN	0
cg00060287	1	94	50	3	0	4e-13	77	chr16	35135207	0	COL1A1;;;;	1	0
cg00060304	1	100	50	0	0	2e-17	91.5	chr14	40218387	0	ELP4,PAX6,,,,,,,,,,,,,,,,,,,,,,,,,,,,,,,,,,,,,,,,,,,,,,,,	1	0
cg00060320	1	94	50	3	0	4e-13	77	chr2	154943249	0	KY;;;;	1	0
cg00060374	0	NaN	NaN	NaN	NaN	NaN	NaN	[]	NaN	0	,,,,,,,,,,,,,,,,,,,,,,,,,,,,,,,,,,,,,,,,,,,,,,,,,,,,,,,,,,,,,,,,,,,,	0	0
cg00060403	1	100	50	0	0	2e-17	91.5	chr16	36115961	0	NME1;;;;	1	0
cg00060484	0	NaN	NaN	NaN	NaN	NaN	NaN	[]	NaN	0	,,,,,,,,,,,,,,,,,,,,,,,,,,,,,,,,,,,,,,,,,,,,,,,,,,,,,,,,,,,,,,,,,,,,	NaN	0
cg00060500	1	94	50	2	1	5e-12	73.4	scaffold3796	295239	0	FYTTD1;;;;	1	0
cg00060605	0	NaN	NaN	NaN	NaN	NaN	NaN	[]	NaN	0	,,,,,,,,,,,,,,,,,,,,,,,,,,,,,,,,,,,,,,,,,,,,,,,,,,,,,,,,,,,,,,,,,,,,	NaN	0
cg00060606	1	98	50	1	0	9e-16	86	chr1	48840375	0	TMEM53;;;;	1	0
cg00060627	1	96	50	2	0	1e-14	82.4	scaffold6448	52112	0	KCNS3;;;;	1	0
cg00060641	1	95.92	49	1	1	4e-13	77	chr9	48474216	0	GPRIN2,SYT15,AAA,ANXA8,AAA,PPYR1,AAA,,,,,,,,,,,,,,,,,,,,,,,,,,,,,,,,,,,,,,,,,,,	0	0
cg00060649	1	98	50	1	0	9e-16	86	chr11	65495426	0	,,,,,,,,,,,,,,,,,,,,,,,,,,,,,,,,,,,,,,,,,,,,,,,,,,,,,,,,,,,,,,,,,,,,	NaN	0
cg00060715	0	NaN	NaN	NaN	NaN	NaN	NaN	[]	NaN	0	,,,,,,,,,,,,,,,,,,,,,,,,,,,,,,,,,,,,,,,,,,,,,,,,,,,,,,,,,,,,,,,,,,,,	0	0
cg00060762	0	NaN	NaN	NaN	NaN	NaN	NaN	[]	NaN	0	,,,,,,,,,,,,,,,,,,,,,,,,,,,,,,,,,,,,,,,,,,,,,,,,,,,,,,,,,,,,,,,,,,,,	0	0
cg00060800	1	98	50	1	0	9e-16	86	chr6	140812532	0	,,,,,,,,,,,,,,,,,,,,,,,,,,,,,,,,,,,,,,,,,,,,,,,,,,,,,,,,,,,,,,,,,,,,	NaN	0
cg00060836	1	100	48	0	0	2e-16	87.8	chr1	12152018	1	ENO1,SLC2A5,CA6,AAA,SLC2A7,,,,,,,,,,,,,,,,,,,,,,,,,,,,,,,,,,,,,,,,,,,,,,,,,,,,,,,,,,,,,,,,	0	2
cg00060880	1	96	50	2	0	1e-14	82.4	chr11	53516172	0	DGKA;WIBG;;;	1	0
cg00060882	1	100	50	0	0	2e-17	91.5	scaffold5945	75767	0	EIF2S3;;;;	1	0
cg00060933	1	98	50	1	0	9e-16	86	chr4	29673520	0	MOG;;;;	NaN	0
cg00060956	1	91.67	48	4	0	7e-11	69.8	scaffold4429	155093	0	LEPRE1;CLDN19;;;	NaN	0
cg00060975	0	NaN	NaN	NaN	NaN	NaN	NaN	[]	NaN	0	,,,,,,,,,,,,,,,,,,,,,,,,,,,,,,,,,,,,,,,,,,,,,,,,,,,,,,,,,,,,,,,,,,,,	NaN	0
cg00061031	1	93.88	49	3	0	2e-12	75.2	chr15	39655102	0	HEMGN,C9orf156,NANS,TRIM14,CORO2A,,,,,,,,,,,,,,,,,,,,,,,,,,,,,,,,,,,,,,,,,,,,,	0	0
cg00061039	0	NaN	NaN	NaN	NaN	NaN	NaN	[]	NaN	0	,,,,,,,,,,,,,,,,,,,,,,,,,,,,,,,,,,,,,,,,,,,,,,,,,,,,,,,,,,,,,,,,,,,,	0	0
cg00061059	1	97.78	45	1	0	4e-13	77	chr19	14916255	0	MMU.612,DDX39,NDUFB7,GIPC1,PKN1,ZNF333,CD97,CLEC17A,EMR3,,,,,,,,,,,,,,,,,,,,,,,,,,,,,,,,,,,,,,,,,	0	0
cg00061086	1	98	50	1	0	9e-16	86	chr7	112641269	0	MGAT2;;;;	1	0
cg00061150	1	98	50	1	0	9e-16	86	chr8	149208604	0	NRBP2;;;;	1	0
cg00061185	1	97.96	49	1	0	3e-15	84.2	chr11	47731138	0	LIMA1;;;;	1	1
cg00061264	0	NaN	NaN	NaN	NaN	NaN	NaN	[]	NaN	0	,,,,,,,,,,,,,,,,,,,,,,,,,,,,,,,,,,,,,,,,,,,,,,,,,,,,,,,,,,,,,,,,,,,,	0	0
cg00061306	0	NaN	NaN	NaN	NaN	NaN	NaN	[]	NaN	0	,,,,,,,,,,,,,,,,,,,,,,,,,,,,,,,,,,,,,,,,,,,,,,,,,,,,,,,,,,,,,,,,,,,,	0	0
cg00061413	1	94	50	3	0	4e-13	77	chr6	167479054	0	AAA;PANK3;;;	1	0
cg00061520	1	93.62	47	3	0	2e-11	71.6	chr20	4285020	0	ADCY9;;;;	1	0
cg00061551	0	NaN	NaN	NaN	NaN	NaN	NaN	[]	NaN	0	,,,,,,,,,,,,,,,,,,,,,,,,,,,,,,,,,,,,,,,,,,,,,,,,,,,,,,,,,,,,,,,,,,,,	0	0
cg00061629	0	NaN	NaN	NaN	NaN	NaN	NaN	[]	NaN	0	,,,,,,,,,,,,,,,,,,,,,,,,,,,,,,,,,,,,,,,,,,,,,,,,,,,,,,,,,,,,,,,,,,,,	0	0
cg00061635	1	92	50	4	0	5e-12	73.4	chr16	8453786	0	,,,,,,,,,,,,,,,,,,,,,,,,,,,,,,,,,,,,,,,,,,,,,,,,,,,,,,,,,,,,,,,,,,,,	NaN	0
cg00061678	1	94.12	51	2	1	2e-12	75.2	chr1	204140752	0	,,,,,,,,,,,,,,,,,,,,,,,,,,,,,,,,,,,,,,,,,,,,,,,,,,,,,,,,,,,,,,,,,,,,	NaN	0
cg00061679	0	NaN	NaN	NaN	NaN	NaN	NaN	[]	NaN	0	,,,,,,,,,,,,,,,,,,,,,,,,,,,,,,,,,,,,,,,,,,,,,,,,,,,,,,,,,,,,,,,,,,,,	0	0
cg00061695	0	NaN	NaN	NaN	NaN	NaN	NaN	[]	NaN	0	,,,,,,,,,,,,,,,,,,,,,,,,,,,,,,,,,,,,,,,,,,,,,,,,,,,,,,,,,,,,,,,,,,,,	0	0
cg00061764	1	91.84	49	4	0	2e-11	71.6	chr2	69636127	0	SUCLG2;;;;	1	0
cg00061769	0	NaN	NaN	NaN	NaN	NaN	NaN	[]	NaN	0	,,,,,,,,,,,,,,,,,,,,,,,,,,,,,,,,,,,,,,,,,,,,,,,,,,,,,,,,,,,,,,,,,,,,	0	0
cg00061792	1	96	50	2	0	1e-14	82.4	chr9	45491115	0	,,,,,,,,,,,,,,,,,,,,,,,,,,,,,,,,,,,,,,,,,,,,,,,,,,,,,,,,,,,,,,,,,,,,	NaN	0
cg00061805	0	NaN	NaN	NaN	NaN	NaN	NaN	[]	NaN	0	,,,,,,,,,,,,,,,,,,,,,,,,,,,,,,,,,,,,,,,,,,,,,,,,,,,,,,,,,,,,,,,,,,,,	0	0
cg00061811	0	NaN	NaN	NaN	NaN	NaN	NaN	[]	NaN	0	,,,,,,,,,,,,,,,,,,,,,,,,,,,,,,,,,,,,,,,,,,,,,,,,,,,,,,,,,,,,,,,,,,,,	NaN	0
cg00061860	1	100	48	0	0	2e-16	87.8	chr7	56629918	0	,,,,,,,,,,,,,,,,,,,,,,,,,,,,,,,,,,,,,,,,,,,,,,,,,,,,,,,,,,,,,,,,,,,,	NaN	2
cg00061989	1	98	50	1	0	9e-16	86	chr16	50392934	0	CRKRS;;;;	0	0
cg00062020	0	NaN	NaN	NaN	NaN	NaN	NaN	[]	NaN	0	,,,,,,,,,,,,,,,,,,,,,,,,,,,,,,,,,,,,,,,,,,,,,,,,,,,,,,,,,,,,,,,,,,,,	0	2
cg00062070	1	92	50	4	0	5e-12	73.4	chr7	13378513	0	C15orf41;;;;	1	0
cg00062072	1	93.88	49	3	0	2e-12	75.2	chr1	4464306	0	SDF4;;;;	1	0
cg00062119	0	NaN	NaN	NaN	NaN	NaN	NaN	[]	NaN	0	,,,,,,,,,,,,,,,,,,,,,,,,,,,,,,,,,,,,,,,,,,,,,,,,,,,,,,,,,,,,,,,,,,,,	NaN	0
cg00062245	1	93.88	49	3	0	2e-12	75.2	chr16	55345882	0	ITGA2B;;;;	1	0
cg00062282	1	95.65	46	1	1	2e-11	71.6	chr10	95995367	0	DENND6B;;;;	0	0
cg00062285	0	NaN	NaN	NaN	NaN	NaN	NaN	[]	NaN	0	,,,,,,,,,,,,,,,,,,,,,,,,,,,,,,,,,,,,,,,,,,,,,,,,,,,,,,,,,,,,,,,,,,,,	NaN	0
cg00062312	1	94	50	3	0	4e-13	77	chr1	26045557	0	KDM1A;;;;	1	0
cg00062356	1	93.75	48	3	0	5e-12	73.4	chr11	55385095	0	OS9;;;;	1	0
cg00062367	1	97.83	46	1	0	1e-13	78.8	chr7	133425228	0	PLEKHD1;;;;	0	2
cg00062437	1	92.16	51	3	1	2e-11	71.6	chr10	68580951	0	AC006547.14;;;;	NaN	0
cg00062592	0	NaN	NaN	NaN	NaN	NaN	NaN	[]	NaN	0	,,,,,,,,,,,,,,,,,,,,,,,,,,,,,,,,,,,,,,,,,,,,,,,,,,,,,,,,,,,,,,,,,,,,	0	0
cg00062736	0	NaN	NaN	NaN	NaN	NaN	NaN	[]	NaN	0	,,,,,,,,,,,,,,,,,,,,,,,,,,,,,,,,,,,,,,,,,,,,,,,,,,,,,,,,,,,,,,,,,,,,	0	0
cg00062776	1	97.87	47	1	0	4e-14	80.6	chr19	56080090	0	TULP2;NUCB1;;;	1	0
cg00062873	1	92	50	4	0	5e-12	73.4	chr3	165596964	1	,,,,,,,,,,,,,,,,,,,,,,,,,,,,,,,,,,,,,,,,,,,,,,,,,,,,,,,,,,,,,,,,,,,,	NaN	0
cg00063006	0	NaN	NaN	NaN	NaN	NaN	NaN	[]	NaN	0	,,,,,,,,,,,,,,,,,,,,,,,,,,,,,,,,,,,,,,,,,,,,,,,,,,,,,,,,,,,,,,,,,,,,	0	0
cg00063040	0	NaN	NaN	NaN	NaN	NaN	NaN	[]	NaN	0	,,,,,,,,,,,,,,,,,,,,,,,,,,,,,,,,,,,,,,,,,,,,,,,,,,,,,,,,,,,,,,,,,,,,	NaN	0
cg00063066	0	NaN	NaN	NaN	NaN	NaN	NaN	[]	NaN	0	,,,,,,,,,,,,,,,,,,,,,,,,,,,,,,,,,,,,,,,,,,,,,,,,,,,,,,,,,,,,,,,,,,,,	0	0
cg00063077	1	96	50	2	0	1e-14	82.4	chr1	106566349	0	SLC30A7;;;;	1	0
cg00063111	0	NaN	NaN	NaN	NaN	NaN	NaN	[]	NaN	0	,,,,,,,,,,,,,,,,,,,,,,,,,,,,,,,,,,,,,,,,,,,,,,,,,,,,,,,,,,,,,,,,,,,,	0	0
cg00063144	1	100	49	0	0	7e-17	89.7	chr16	52325234	0	KRT31;;;;	1	0
cg00063174	0	NaN	NaN	NaN	NaN	NaN	NaN	[]	NaN	0	,,,,,,,,,,,,,,,,,,,,,,,,,,,,,,,,,,,,,,,,,,,,,,,,,,,,,,,,,,,,,,,,,,,,	0	0
cg00063246	1	97.83	46	1	0	1e-13	78.8	chr8	58618634	0	,,,,,,,,,,,,,,,,,,,,,,,,,,,,,,,,,,,,,,,,,,,,,,,,,,,,,,,,,,,,,,,,,,,,	NaN	2
cg00063291	0	NaN	NaN	NaN	NaN	NaN	NaN	[]	NaN	0	,,,,,,,,,,,,,,,,,,,,,,,,,,,,,,,,,,,,,,,,,,,,,,,,,,,,,,,,,,,,,,,,,,,,	0	0
cg00063346	1	97.96	49	1	0	3e-15	84.2	chr1	144868843	0	OBSCN;;;;	1	1
cg00063357	1	96	50	2	0	1e-14	82.4	chr5	152297308	0	,,,,,,,,,,,,,,,,,,,,,,,,,,,,,,,,,,,,,,,,,,,,,,,,,,,,,,,,,,,,,,,,,,,,	NaN	0
cg00063369	1	93.75	48	3	0	5e-12	73.4	chr12	76661251	0	,,,,,,,,,,,,,,,,,,,,,,,,,,,,,,,,,,,,,,,,,,,,,,,,,,,,,,,,,,,,,,,,,,,,	NaN	0
cg00063456	1	98	50	1	0	9e-16	86	scaffold7025	17275	0	EGLN1;;;;	1	0
cg00063471	1	94	50	3	0	4e-13	77	chr7	27905875	0	TNFAIP8L3;;;;	1	0
cg00063477	0	NaN	NaN	NaN	NaN	NaN	NaN	[]	NaN	0	,,,,,,,,,,,,,,,,,,,,,,,,,,,,,,,,,,,,,,,,,,,,,,,,,,,,,,,,,,,,,,,,,,,,	0	0
cg00063503	0	NaN	NaN	NaN	NaN	NaN	NaN	[]	NaN	0	,,,,,,,,,,,,,,,,,,,,,,,,,,,,,,,,,,,,,,,,,,,,,,,,,,,,,,,,,,,,,,,,,,,,	0	0
cg00063535	1	100	50	0	0	2e-17	91.5	chr11	116358265	0	TPCN1;;;;	1	0
cg00063567	1	98	50	1	0	9e-16	86	chr13	53152303	0	ERLEC1;;;;	1	0
cg00063649	0	NaN	NaN	NaN	NaN	NaN	NaN	[]	NaN	0	,,,,,,,,,,,,,,,,,,,,,,,,,,,,,,,,,,,,,,,,,,,,,,,,,,,,,,,,,,,,,,,,,,,,	0	0
cg00063699	0	NaN	NaN	NaN	NaN	NaN	NaN	[]	NaN	0	,,,,,,,,,,,,,,,,,,,,,,,,,,,,,,,,,,,,,,,,,,,,,,,,,,,,,,,,,,,,,,,,,,,,	0	0
cg00063703	1	96	50	2	0	1e-14	82.4	chr11	20934579	0	PDE3A;;;;	1	0
cg00063734	1	98	50	1	0	9e-16	86	chr7	45344842	0	,,,,,,,,,,,,,,,,,,,,,,,,,,,,,,,,,,,,,,,,,,,,,,,,,,,,,,,,,,,,,,,,,,,,	NaN	0
cg00063744	0	NaN	NaN	NaN	NaN	NaN	NaN	[]	NaN	0	,,,,,,,,,,,,,,,,,,,,,,,,,,,,,,,,,,,,,,,,,,,,,,,,,,,,,,,,,,,,,,,,,,,,	0	0
cg00063748	1	96	50	2	0	1e-14	82.4	chr1	6582001	0	PRDM16;;;;	1	0
cg00063773	1	100	50	0	0	2e-17	91.5	chr2	147011522	0	PLS1,ATR,TRPC1,XRN1,,,,,,,,,,,,,,,,,,,,,,,,,,,,,,,,,,,,,,,,,,,,,,	1	0
cg00063828	1	94	50	3	0	4e-13	77	chr20	85289074	0	C16orf74;;;;	1	0
cg00063909	1	94.12	51	2	1	2e-12	75.2	chr13	64027827	0	AFTPH,RPL10A,SERTAD2,LGALSL,,,,,,,,,,,,,,,,,,,,,,,,,,,,,,,,,,,,,,,,,,,,,,	1	0
cg00063945	0	NaN	NaN	NaN	NaN	NaN	NaN	[]	NaN	0	,,,,,,,,,,,,,,,,,,,,,,,,,,,,,,,,,,,,,,,,,,,,,,,,,,,,,,,,,,,,,,,,,,,,	0	0
cg00063979	1	100	50	0	0	2e-17	91.5	chr6	138235542	0	,,,,,,,,,,,,,,,,,,,,,,,,,,,,,,,,,,,,,,,,,,,,,,,,,,,,,,,,,,,,,,,,,,,,	NaN	0
cg00063982	0	NaN	NaN	NaN	NaN	NaN	NaN	[]	NaN	0	,,,,,,,,,,,,,,,,,,,,,,,,,,,,,,,,,,,,,,,,,,,,,,,,,,,,,,,,,,,,,,,,,,,,	NaN	0
cg00064020	1	100	50	0	0	2e-17	91.5	chr2	103732338	0	AP2M1;;;;	1	0
cg00064051	0	NaN	NaN	NaN	NaN	NaN	NaN	[]	NaN	0	,,,,,,,,,,,,,,,,,,,,,,,,,,,,,,,,,,,,,,,,,,,,,,,,,,,,,,,,,,,,,,,,,,,,	NaN	0
cg00064080	1	97.87	47	1	0	4e-14	80.6	chr9	120500183	0	BRWD2;;;;	NaN	0
cg00064235	1	96	50	2	0	1e-14	82.4	chr9	100659111	0	LBX1;;;;	1	0
cg00064255	0	NaN	NaN	NaN	NaN	NaN	NaN	[]	NaN	0	,,,,,,,,,,,,,,,,,,,,,,,,,,,,,,,,,,,,,,,,,,,,,,,,,,,,,,,,,,,,,,,,,,,,	0	0
cg00064261	1	100	50	0	0	2e-17	91.5	chr1	231545814	0	ACTA1;NUP133;;;	1	0
cg00064284	0	NaN	NaN	NaN	NaN	NaN	NaN	[]	NaN	0	,,,,,,,,,,,,,,,,,,,,,,,,,,,,,,,,,,,,,,,,,,,,,,,,,,,,,,,,,,,,,,,,,,,,	0	0
cg00064296	0	NaN	NaN	NaN	NaN	NaN	NaN	[]	NaN	0	,,,,,,,,,,,,,,,,,,,,,,,,,,,,,,,,,,,,,,,,,,,,,,,,,,,,,,,,,,,,,,,,,,,,	NaN	0
cg00064336	0	NaN	NaN	NaN	NaN	NaN	NaN	[]	NaN	0	,,,,,,,,,,,,,,,,,,,,,,,,,,,,,,,,,,,,,,,,,,,,,,,,,,,,,,,,,,,,,,,,,,,,	NaN	0
cg00064347	0	NaN	NaN	NaN	NaN	NaN	NaN	[]	NaN	0	,,,,,,,,,,,,,,,,,,,,,,,,,,,,,,,,,,,,,,,,,,,,,,,,,,,,,,,,,,,,,,,,,,,,	0	0
cg00064415	0	NaN	NaN	NaN	NaN	NaN	NaN	[]	NaN	0	,,,,,,,,,,,,,,,,,,,,,,,,,,,,,,,,,,,,,,,,,,,,,,,,,,,,,,,,,,,,,,,,,,,,	NaN	0
cg00064531	0	NaN	NaN	NaN	NaN	NaN	NaN	[]	NaN	0	,,,,,,,,,,,,,,,,,,,,,,,,,,,,,,,,,,,,,,,,,,,,,,,,,,,,,,,,,,,,,,,,,,,,	NaN	0
cg00064589	0	NaN	NaN	NaN	NaN	NaN	NaN	[]	NaN	0	,,,,,,,,,,,,,,,,,,,,,,,,,,,,,,,,,,,,,,,,,,,,,,,,,,,,,,,,,,,,,,,,,,,,	0	0
cg00064778	1	93.88	49	3	0	2e-12	75.2	chr6	125652009	0	,,,,,,,,,,,,,,,,,,,,,,,,,,,,,,,,,,,,,,,,,,,,,,,,,,,,,,,,,,,,,,,,,,,,	NaN	0
cg00064840	1	100	50	0	0	2e-17	91.5	chr3	42543060	0	FOXK1;;;;	1	0
cg00064950	0	NaN	NaN	NaN	NaN	NaN	NaN	[]	NaN	0	,,,,,,,,,,,,,,,,,,,,,,,,,,,,,,,,,,,,,,,,,,,,,,,,,,,,,,,,,,,,,,,,,,,,	0	0
cg00065048	1	100	50	0	0	2e-17	91.5	chr1	30832119	0	IFI6,FAM76A,STX12,AHDC1,FGR,,,,,,,,,,,,,,,,,,,,,,,,,,,,,,,,,,,,,,,,,,,,,	1	0
cg00065071	0	NaN	NaN	NaN	NaN	NaN	NaN	[]	NaN	0	,,,,,,,,,,,,,,,,,,,,,,,,,,,,,,,,,,,,,,,,,,,,,,,,,,,,,,,,,,,,,,,,,,,,	0	0
cg00065088	1	97.92	48	1	0	1e-14	82.4	chr8	149240095	0	AAA;;;;	0	0
cg00065215	0	NaN	NaN	NaN	NaN	NaN	NaN	[]	NaN	0	,,,,,,,,,,,,,,,,,,,,,,,,,,,,,,,,,,,,,,,,,,,,,,,,,,,,,,,,,,,,,,,,,,,,	0	0
cg00065226	0	NaN	NaN	NaN	NaN	NaN	NaN	[]	NaN	0	,,,,,,,,,,,,,,,,,,,,,,,,,,,,,,,,,,,,,,,,,,,,,,,,,,,,,,,,,,,,,,,,,,,,	0	0
cg00065302	1	96	50	2	0	1e-14	82.4	chr3	17331198	0	RNF160;;;;	1	0
cg00065368	1	94	50	2	1	5e-12	73.4	chr20	3974377	0	TRAP1,CLUAP1,CREBBP,AAA,SLX4,DNASE1,NLRC3,,,,,,,,,,,,,,,,,,,,,,,,,,,,,,,,,,,,,,,,,,,	1	0
cg00065385	1	100	48	0	0	2e-16	87.8	chr15	27818764	0	ACTL7A;ACTL7B;IKBKAP;;	1	1
cg00065396	0	NaN	NaN	NaN	NaN	NaN	NaN	[]	NaN	0	,,,,,,,,,,,,,,,,,,,,,,,,,,,,,,,,,,,,,,,,,,,,,,,,,,,,,,,,,,,,,,,,,,,,	NaN	0
cg00065408	0	NaN	NaN	NaN	NaN	NaN	NaN	[]	NaN	0	,,,,,,,,,,,,,,,,,,,,,,,,,,,,,,,,,,,,,,,,,,,,,,,,,,,,,,,,,,,,,,,,,,,,	0	0
cg00065569	1	98	50	1	0	9e-16	86	chr1	118725641	0	LRIG2;;;;	1	0
cg00065570	1	100	50	0	0	2e-17	91.5	scaffold11248	51767	0	SLC39A4;;;;	1	0
cg00065726	0	NaN	NaN	NaN	NaN	NaN	NaN	[]	NaN	0	,,,,,,,,,,,,,,,,,,,,,,,,,,,,,,,,,,,,,,,,,,,,,,,,,,,,,,,,,,,,,,,,,,,,	0	0
cg00065905	0	NaN	NaN	NaN	NaN	NaN	NaN	[]	NaN	0	,,,,,,,,,,,,,,,,,,,,,,,,,,,,,,,,,,,,,,,,,,,,,,,,,,,,,,,,,,,,,,,,,,,,	0	0
cg00065919	0	NaN	NaN	NaN	NaN	NaN	NaN	[]	NaN	0	,,,,,,,,,,,,,,,,,,,,,,,,,,,,,,,,,,,,,,,,,,,,,,,,,,,,,,,,,,,,,,,,,,,,	0	0
cg00065921	0	NaN	NaN	NaN	NaN	NaN	NaN	[]	NaN	0	,,,,,,,,,,,,,,,,,,,,,,,,,,,,,,,,,,,,,,,,,,,,,,,,,,,,,,,,,,,,,,,,,,,,	0	0
cg00065935	1	98	50	1	0	9e-16	86	chr2	41503957	0	AAA;;;;	0	0
cg00065957	1	98	50	1	0	9e-16	86	chr1	56893143	0	FAM159A;;;;	1	0
cg00065998	0	NaN	NaN	NaN	NaN	NaN	NaN	[]	NaN	0	,,,,,,,,,,,,,,,,,,,,,,,,,,,,,,,,,,,,,,,,,,,,,,,,,,,,,,,,,,,,,,,,,,,,	NaN	0
cg00066153	1	98	50	1	0	9e-16	86	chr14	124893708	0	ACRV1;;;;	1	0
cg00066184	1	97.92	48	1	0	1e-14	82.4	chr2	39483309	0	IGSF11;;;;	1	2
cg00066198	0	NaN	NaN	NaN	NaN	NaN	NaN	[]	NaN	0	,,,,,,,,,,,,,,,,,,,,,,,,,,,,,,,,,,,,,,,,,,,,,,,,,,,,,,,,,,,,,,,,,,,,	0	0
cg00066239	1	95.83	48	2	0	1e-13	78.8	chr16	78386076	0	,,,,,,,,,,,,,,,,,,,,,,,,,,,,,,,,,,,,,,,,,,,,,,,,,,,,,,,,,,,,,,,,,,,,	NaN	0
cg00066270	1	98	50	1	0	9e-16	86	chr1	187929693	0	AAA;;;;	0	0
cg00066351	0	NaN	NaN	NaN	NaN	NaN	NaN	[]	NaN	0	,,,,,,,,,,,,,,,,,,,,,,,,,,,,,,,,,,,,,,,,,,,,,,,,,,,,,,,,,,,,,,,,,,,,	NaN	0
cg00066360	0	NaN	NaN	NaN	NaN	NaN	NaN	[]	NaN	0	,,,,,,,,,,,,,,,,,,,,,,,,,,,,,,,,,,,,,,,,,,,,,,,,,,,,,,,,,,,,,,,,,,,,	0	0
cg00066449	1	96	50	2	0	1e-14	82.4	chr3	46574631	0	CPSF4;;;;	0	0
cg00066468	0	NaN	NaN	NaN	NaN	NaN	NaN	[]	NaN	0	,,,,,,,,,,,,,,,,,,,,,,,,,,,,,,,,,,,,,,,,,,,,,,,,,,,,,,,,,,,,,,,,,,,,	0	0
cg00066499	1	100	50	0	0	2e-17	91.5	chr1	29635552	0	,,,,,,,,,,,,,,,,,,,,,,,,,,,,,,,,,,,,,,,,,,,,,,,,,,,,,,,,,,,,,,,,,,,,	NaN	0
cg00066508	1	94	50	3	0	4e-13	77	chr11	112890749	0	TCHP;;;;	1	0
cg00066512	1	97.96	49	1	0	3e-15	84.2	chr11	60641153	0	PPM1H;;;;	1	1
cg00066554	1	100	50	0	0	2e-17	91.5	chr1	141816662	0	VANGL2;;;;	1	0
cg00066627	1	97.96	49	1	0	3e-15	84.2	chr4	25976828	0	SCGN;;;;	1	1
cg00066663	1	100	50	0	0	2e-17	91.5	chr16	7882260	0	CHD3;;;;	1	0
cg00066668	0	NaN	NaN	NaN	NaN	NaN	NaN	[]	NaN	0	,,,,,,,,,,,,,,,,,,,,,,,,,,,,,,,,,,,,,,,,,,,,,,,,,,,,,,,,,,,,,,,,,,,,	0	0
cg00066671	1	100	50	0	0	2e-17	91.5	chr1	107679937	0	OLFM3,,,,,,,,,,,,,,,,,,,,,,,,,,,,,,,,,,,,,,,,,,,,,,,,,	1	0
cg00066722	1	91.84	49	4	0	2e-11	71.6	chr1	47293391	0	EBNA1BP2;;;;	1	0
cg00066729	0	NaN	NaN	NaN	NaN	NaN	NaN	[]	NaN	0	,,,,,,,,,,,,,,,,,,,,,,,,,,,,,,,,,,,,,,,,,,,,,,,,,,,,,,,,,,,,,,,,,,,,	0	0
cg00066748	1	93.75	48	3	0	5e-12	73.4	chr8	468544	0	FBXO25,C8orf42,ERICH1,AAA,FAM87A,AAA,,,,,,,,,,,,,,,,,,,,,,,,,,,,,,,,,,,,,,,,,,,,	1	0
cg00066750	1	96	50	2	0	1e-14	82.4	chr4	140091137	0	HEY2;;;;	1	0
cg00066805	0	NaN	NaN	NaN	NaN	NaN	NaN	[]	NaN	0	,,,,,,,,,,,,,,,,,,,,,,,,,,,,,,,,,,,,,,,,,,,,,,,,,,,,,,,,,,,,,,,,,,,,	NaN	0
cg00066816	1	97.96	49	1	0	3e-15	84.2	chr6	158179072	0	IL12B;;;;	1	1
cg00066817	1	93.88	49	3	0	2e-12	75.2	chr18	70873156	0	ZNF407;;;;	1	0
cg00066828	0	NaN	NaN	NaN	NaN	NaN	NaN	[]	NaN	0	,,,,,,,,,,,,,,,,,,,,,,,,,,,,,,,,,,,,,,,,,,,,,,,,,,,,,,,,,,,,,,,,,,,,	NaN	0
cg00066854	1	95.83	48	2	0	1e-13	78.8	chr9	111857612	0	,,,,,,,,,,,,,,,,,,,,,,,,,,,,,,,,,,,,,,,,,,,,,,,,,,,,,,,,,,,,,,,,,,,,	NaN	2
cg00066919	0	NaN	NaN	NaN	NaN	NaN	NaN	[]	NaN	0	,,,,,,,,,,,,,,,,,,,,,,,,,,,,,,,,,,,,,,,,,,,,,,,,,,,,,,,,,,,,,,,,,,,,	NaN	0
cg00066925	0	NaN	NaN	NaN	NaN	NaN	NaN	[]	NaN	0	,,,,,,,,,,,,,,,,,,,,,,,,,,,,,,,,,,,,,,,,,,,,,,,,,,,,,,,,,,,,,,,,,,,,	NaN	0
cg00066942	1	96	50	2	0	1e-14	82.4	chr12	11259715	0	EPC2,MBD5,,,,,,,,,,,,,,,,,,,,,,,,,,,,,,,,,,,,,,,,,,,,,,,,	1	0
cg00067018	0	NaN	NaN	NaN	NaN	NaN	NaN	[]	NaN	0	,,,,,,,,,,,,,,,,,,,,,,,,,,,,,,,,,,,,,,,,,,,,,,,,,,,,,,,,,,,,,,,,,,,,	0	0
cg00067032	1	94	50	3	0	4e-13	77	chr4	32815955	0	HLA-DOA;;;;	1	0
cg00067058	1	93.88	49	3	0	2e-12	75.2	scaffold668	39626	0	GPATCH3;;;;	1	0
cg00067102	0	NaN	NaN	NaN	NaN	NaN	NaN	[]	NaN	0	,,,,,,,,,,,,,,,,,,,,,,,,,,,,,,,,,,,,,,,,,,,,,,,,,,,,,,,,,,,,,,,,,,,,	0	0
cg00067124	1	91.67	48	4	0	7e-11	69.8	chr2	159612353	0	METTL6;;;;	1	1
cg00067126	1	96	50	2	0	1e-14	82.4	chr13	127618373	0	MKI67IP;;;;	1	0
cg00067141	1	97.67	43	1	0	5e-12	73.4	chr7	9308355	0	ARHGAP11A;;;;	2	0
cg00067196	0	NaN	NaN	NaN	NaN	NaN	NaN	[]	NaN	0	,,,,,,,,,,,,,,,,,,,,,,,,,,,,,,,,,,,,,,,,,,,,,,,,,,,,,,,,,,,,,,,,,,,,	0	0
cg00067274	1	95.92	49	2	0	4e-14	80.6	chr5	149451773	0	AAA;;;;	0	0
cg00067365	0	NaN	NaN	NaN	NaN	NaN	NaN	[]	NaN	0	,,,,,,,,,,,,,,,,,,,,,,,,,,,,,,,,,,,,,,,,,,,,,,,,,,,,,,,,,,,,,,,,,,,,	0	0
cg00067414	1	95.92	49	2	0	4e-14	80.6	scaffold11377	269	0	,,,,,,,,,,,,,,,,,,,,,,,,,,,,,,,,,,,,,,,,,,,,,,,,,,,,,,,,,,,,,,,,,,,,	0	0
cg00067471	1	96	50	2	0	1e-14	82.4	chr19	1053881	0	ATP5D;C19ORF26;;;	1	0
cg00067518	1	96	50	2	0	1e-14	82.4	chr1	10923135	0	VAMP3,PER3,AAA,MMU.308,UTS2,,,,,,,,,,,,,,,,,,,,,,,,,,,,,,,,,,,,,,,,,,,,,	0	0
cg00067528	0	NaN	NaN	NaN	NaN	NaN	NaN	[]	NaN	0	,,,,,,,,,,,,,,,,,,,,,,,,,,,,,,,,,,,,,,,,,,,,,,,,,,,,,,,,,,,,,,,,,,,,	0	0
cg00067538	0	NaN	NaN	NaN	NaN	NaN	NaN	[]	NaN	0	,,,,,,,,,,,,,,,,,,,,,,,,,,,,,,,,,,,,,,,,,,,,,,,,,,,,,,,,,,,,,,,,,,,,	0	0
cg00067574	0	NaN	NaN	NaN	NaN	NaN	NaN	[]	NaN	0	,,,,,,,,,,,,,,,,,,,,,,,,,,,,,,,,,,,,,,,,,,,,,,,,,,,,,,,,,,,,,,,,,,,,	0	0
cg00067576	1	96	50	2	0	1e-14	82.4	chr19	2396040	0	GADD45B;;;;	1	0
cg00067588	0	NaN	NaN	NaN	NaN	NaN	NaN	[]	NaN	0	,,,,,,,,,,,,,,,,,,,,,,,,,,,,,,,,,,,,,,,,,,,,,,,,,,,,,,,,,,,,,,,,,,,,	NaN	0
cg00067600	1	100	50	0	0	2e-17	91.5	chr2	179077237	0	,,,,,,,,,,,,,,,,,,,,,,,,,,,,,,,,,,,,,,,,,,,,,,,,,,,,,,,,,,,,,,,,,,,,	NaN	0
cg00067606	0	NaN	NaN	NaN	NaN	NaN	NaN	[]	NaN	0	,,,,,,,,,,,,,,,,,,,,,,,,,,,,,,,,,,,,,,,,,,,,,,,,,,,,,,,,,,,,,,,,,,,,	0	0
cg00067720	1	95.83	48	2	0	1e-13	78.8	chr6	66605000	0	PIK3R1;;;;	1	0
cg00067742	1	96	50	2	0	1e-14	82.4	chr13	1915005	0	MYT1L;;;;	1	0
cg00067758	1	100	50	0	0	2e-17	91.5	chr4	88676334	0	,,,,,,,,,,,,,,,,,,,,,,,,,,,,,,,,,,,,,,,,,,,,,,,,,,,,,,,,,,,,,,,,,,,,	NaN	0
cg00067768	1	93.75	48	3	0	5e-12	73.4	chr2	103740535	0	DVL3;;;;	1	0
cg00067814	0	NaN	NaN	NaN	NaN	NaN	NaN	[]	NaN	0	,,,,,,,,,,,,,,,,,,,,,,,,,,,,,,,,,,,,,,,,,,,,,,,,,,,,,,,,,,,,,,,,,,,,	0	0
cg00067824	1	95.74	47	2	0	4e-13	77	chr9	23919658	0	C10orf115;;;;	NaN	0
cg00067884	1	97.92	48	1	0	1e-14	82.4	chr7	40749161	0	HERC1;;;;	1	2
cg00068038	1	96	50	2	0	1e-14	82.4	chr13	35350829	0	CRIM1;;;;	1	0
cg00068102	1	100	50	0	0	2e-17	91.5	chr13	126726193	0	GLI2;;;;	1	0
cg00068153	1	97.96	49	1	0	3e-15	84.2	chr1	172655720	0	CACNA1S;;;;	1	1
cg00068155	1	92	50	4	0	5e-12	73.4	chr2	157509879	0	CPNE4,,,,,,,,,,,,,,,,,,,,,,,,,,,,,,,,,,,,,,,,,,,,,,,,,	1	0
cg00068160	1	98	50	1	0	9e-16	86	chr17	76150793	0	TGDS,GPR180,,,,,,,,,,,,,,,,,,,,,,,,,,,,,,,,,,,,,,,,,,,,,,,,	0	0
cg00068305	0	NaN	NaN	NaN	NaN	NaN	NaN	[]	NaN	0	,,,,,,,,,,,,,,,,,,,,,,,,,,,,,,,,,,,,,,,,,,,,,,,,,,,,,,,,,,,,,,,,,,,,	0	0
cg00068316	1	100	42	0	0	4e-13	77	chr15	31749242	0	,,,,,,,,,,,,,,,,,,,,,,,,,,,,,,,,,,,,,,,,,,,,,,,,,,,,,,,,,,,,,,,,,,,,	NaN	0
cg00068377	0	NaN	NaN	NaN	NaN	NaN	NaN	[]	NaN	0	,,,,,,,,,,,,,,,,,,,,,,,,,,,,,,,,,,,,,,,,,,,,,,,,,,,,,,,,,,,,,,,,,,,,	0	0
cg00068408	1	98	50	1	0	9e-16	86	chr6	24872511	0	CDH10,AAA,,,,,,,,,,,,,,,,,,,,,,,,,,,,,,,,,,,,,,,,,,,,,,,,	1	0
cg00068412	1	95.92	49	2	0	4e-14	80.6	chr1	46062407	0	,,,,,,,,,,,,,,,,,,,,,,,,,,,,,,,,,,,,,,,,,,,,,,,,,,,,,,,,,,,,,,,,,,,,	NaN	0
cg00068428	1	93.75	48	3	0	5e-12	73.4	chr8	51826117	0	,,,,,,,,,,,,,,,,,,,,,,,,,,,,,,,,,,,,,,,,,,,,,,,,,,,,,,,,,,,,,,,,,,,,	NaN	2
cg00068433	1	100	49	0	0	7e-17	89.7	chr1	19268507	0	ARHGEF19;AAA;;;	1	2
cg00068503	0	NaN	NaN	NaN	NaN	NaN	NaN	[]	NaN	0	,,,,,,,,,,,,,,,,,,,,,,,,,,,,,,,,,,,,,,,,,,,,,,,,,,,,,,,,,,,,,,,,,,,,	0	0
cg00068621	1	91.84	49	4	0	2e-11	71.6	chr6	149495188	0	DCTN4;RBM22;;;	1	1
cg00068622	1	96	50	2	0	1e-14	82.4	chr6	77237115	0	ZFYVE16;;;;	0	0
cg00068684	1	97.92	48	1	0	1e-14	82.4	chr6	146786596	1	SPINK5,,,,,,,,,,,,,,,,,,,,,,,,,,,,,,,,,,,,,,,,,,,,,,,,,,,,,,,,,,,,,,,,,,,,	NaN	2
cg00068750	0	NaN	NaN	NaN	NaN	NaN	NaN	[]	NaN	0	,,,,,,,,,,,,,,,,,,,,,,,,,,,,,,,,,,,,,,,,,,,,,,,,,,,,,,,,,,,,,,,,,,,,	0	0
cg00068779	0	NaN	NaN	NaN	NaN	NaN	NaN	[]	NaN	0	,,,,,,,,,,,,,,,,,,,,,,,,,,,,,,,,,,,,,,,,,,,,,,,,,,,,,,,,,,,,,,,,,,,,	NaN	0
cg00068810	1	92	50	4	0	5e-12	73.4	chr5	55318538	0	PARM1;;;;	1	0
cg00068909	0	NaN	NaN	NaN	NaN	NaN	NaN	[]	NaN	0	,,,,,,,,,,,,,,,,,,,,,,,,,,,,,,,,,,,,,,,,,,,,,,,,,,,,,,,,,,,,,,,,,,,,	0	0
cg00069002	0	NaN	NaN	NaN	NaN	NaN	NaN	[]	NaN	0	,,,,,,,,,,,,,,,,,,,,,,,,,,,,,,,,,,,,,,,,,,,,,,,,,,,,,,,,,,,,,,,,,,,,	NaN	0
cg00069003	1	95.83	48	2	0	1e-13	78.8	chr6	139339121	0	,,,,,,,,,,,,,,,,,,,,,,,,,,,,,,,,,,,,,,,,,,,,,,,,,,,,,,,,,,,,,,,,,,,,	NaN	0
cg00069014	1	92	50	4	0	5e-12	73.4	chr1	16789895	0	,,,,,,,,,,,,,,,,,,,,,,,,,,,,,,,,,,,,,,,,,,,,,,,,,,,,,,,,,,,,,,,,,,,,	NaN	0
cg00069017	1	94.12	51	1	2	2e-11	71.6	chr1	9164551	0	NPHP4;;;;	1	0
cg00069059	1	95.83	48	2	0	1e-13	78.8	scaffold244	70511	0	CCDC17;;;;	1	1
cg00069242	1	98	50	1	0	9e-16	86	chr7	84863489	0	JUB;;;;	1	0
cg00069261	0	NaN	NaN	NaN	NaN	NaN	NaN	[]	NaN	0	,,,,,,,,,,,,,,,,,,,,,,,,,,,,,,,,,,,,,,,,,,,,,,,,,,,,,,,,,,,,,,,,,,,,	0	0
cg00069309	0	NaN	NaN	NaN	NaN	NaN	NaN	[]	NaN	0	,,,,,,,,,,,,,,,,,,,,,,,,,,,,,,,,,,,,,,,,,,,,,,,,,,,,,,,,,,,,,,,,,,,,	0	0
cg00069314	1	98	50	1	0	9e-16	86	scaffold158	148079	0	CLCN3,NEK1,,,,,,,,,,,,,,,,,,,,,,,,,,,,,,,,,,,,,,,,,,,,,,,,	1	0
cg00069391	1	97.67	43	1	0	5e-12	73.4	chr3	41157573	0	,,,,,,,,,,,,,,,,,,,,,,,,,,,,,,,,,,,,,,,,,,,,,,,,,,,,,,,,,,,,,,,,,,,,	0	2
cg00069417	0	NaN	NaN	NaN	NaN	NaN	NaN	[]	NaN	0	,,,,,,,,,,,,,,,,,,,,,,,,,,,,,,,,,,,,,,,,,,,,,,,,,,,,,,,,,,,,,,,,,,,,	0	1
cg00069432	0	NaN	NaN	NaN	NaN	NaN	NaN	[]	NaN	0	,,,,,,,,,,,,,,,,,,,,,,,,,,,,,,,,,,,,,,,,,,,,,,,,,,,,,,,,,,,,,,,,,,,,	0	0
cg00069642	1	95.92	49	2	0	4e-14	80.6	scaffold5864	237561	0	ARAP3;;;;	1	1
cg00069771	1	97.96	49	1	0	3e-15	84.2	chr1	227990525	0	C1orf57;;;;	1	1
cg00069815	0	NaN	NaN	NaN	NaN	NaN	NaN	[]	NaN	0	,,,,,,,,,,,,,,,,,,,,,,,,,,,,,,,,,,,,,,,,,,,,,,,,,,,,,,,,,,,,,,,,,,,,	NaN	0
cg00069860	1	100	50	0	0	2e-17	91.5	chr1	48570715	0	RNF220;;;;	1	0
cg00069967	1	98	50	1	0	9e-16	86	chr2	79691611	1	DNAH12,,,,,,,,,,,,,,,,,,,,,,,,,,,,,,,,,,,,,,,,,,,,,,,,,,,,,,,,,,,,,,,,,,,,	1	0
cg00069969	1	93.75	48	3	0	5e-12	73.4	chr17	12665647	0	KL;;;;	NaN	0
cg00070042	0	NaN	NaN	NaN	NaN	NaN	NaN	[]	NaN	0	,,,,,,,,,,,,,,,,,,,,,,,,,,,,,,,,,,,,,,,,,,,,,,,,,,,,,,,,,,,,,,,,,,,,	NaN	0
cg00070052	1	100	50	0	0	2e-17	91.5	chr15	23177901	0	POLE3;;;;	1	0
cg00070162	0	NaN	NaN	NaN	NaN	NaN	NaN	[]	NaN	0	,,,,,,,,,,,,,,,,,,,,,,,,,,,,,,,,,,,,,,,,,,,,,,,,,,,,,,,,,,,,,,,,,,,,	0	0
cg00070181	1	100	47	0	0	9e-16	86	chr4	2372202	0	,,,,,,,,,,,,,,,,,,,,,,,,,,,,,,,,,,,,,,,,,,,,,,,,,,,,,,,,,,,,,,,,,,,,	NaN	1
cg00070235	1	97.96	49	1	0	3e-15	84.2	chr20	1692553	0	CRAMP1L;;;;	1	1
cg00070242	0	NaN	NaN	NaN	NaN	NaN	NaN	[]	NaN	0	,,,,,,,,,,,,,,,,,,,,,,,,,,,,,,,,,,,,,,,,,,,,,,,,,,,,,,,,,,,,,,,,,,,,	NaN	0
cg00070318	0	NaN	NaN	NaN	NaN	NaN	NaN	[]	NaN	0	,,,,,,,,,,,,,,,,,,,,,,,,,,,,,,,,,,,,,,,,,,,,,,,,,,,,,,,,,,,,,,,,,,,,	0	0
cg00070370	1	93.88	49	1	1	5e-12	73.4	chr7	62750055	0	FSD2;;;;	1	0
cg00070383	0	NaN	NaN	NaN	NaN	NaN	NaN	[]	NaN	0	,,,,,,,,,,,,,,,,,,,,,,,,,,,,,,,,,,,,,,,,,,,,,,,,,,,,,,,,,,,,,,,,,,,,	NaN	0
cg00070460	0	NaN	NaN	NaN	NaN	NaN	NaN	[]	NaN	0	,,,,,,,,,,,,,,,,,,,,,,,,,,,,,,,,,,,,,,,,,,,,,,,,,,,,,,,,,,,,,,,,,,,,	0	0
cg00070529	1	97.96	49	1	0	3e-15	84.2	chr17	22700261	0	ENOX1;;;;	1	1
cg00070542	1	94	50	3	0	4e-13	77	scaffold1284	35287	0	HK2;;;;	NaN	0
cg00070680	0	NaN	NaN	NaN	NaN	NaN	NaN	[]	NaN	0	,,,,,,,,,,,,,,,,,,,,,,,,,,,,,,,,,,,,,,,,,,,,,,,,,,,,,,,,,,,,,,,,,,,,	0	0
cg00070715	1	95.45	44	2	0	2e-11	71.6	scaffold7025	26681	0	EGLN1;;;;	0	0
cg00070814	1	97.62	42	1	0	2e-11	71.6	chr9	67093272	0	DDX21;;;;	1	0
cg00070870	1	97.87	47	1	0	4e-14	80.6	chr4	30494286	1	GNL1,MDC1,ABCF1,C6orf136,DHX16,MRPS18B,VARSL,DDR1,PPP1R10,SFTA2,FLOT1,C6orf134,GTF2H4,AAA,KIAA1949,IER3,NRM,,,,,,,,,,,,,,,,,,,,,,,,,,,,,,,,,,,,,,,,,,,,,,,,,,,,	0	2
cg00070899	1	100	38	0	0	7e-11	69.8	chr4	33886693	0	GRM4;;;;	1	0
cg00070908	1	100	50	0	0	2e-17	91.5	chr16	27286536	0	RAB11FIP4;;;;	1	0
cg00070912	1	96.08	51	1	1	4e-14	80.6	chr10	16337251	1	,,,,,,,,,,,,,,,,,,,,,,,,,,,,,,,,,,,,,,,,,,,,,,,,,,,,,,,,,,,,,,,,,,,,	NaN	0
cg00071012	0	NaN	NaN	NaN	NaN	NaN	NaN	[]	NaN	0	,,,,,,,,,,,,,,,,,,,,,,,,,,,,,,,,,,,,,,,,,,,,,,,,,,,,,,,,,,,,,,,,,,,,	NaN	0
cg00071026	0	NaN	NaN	NaN	NaN	NaN	NaN	[]	NaN	0	,,,,,,,,,,,,,,,,,,,,,,,,,,,,,,,,,,,,,,,,,,,,,,,,,,,,,,,,,,,,,,,,,,,,	0	0
cg00071045	0	NaN	NaN	NaN	NaN	NaN	NaN	[]	NaN	0	,,,,,,,,,,,,,,,,,,,,,,,,,,,,,,,,,,,,,,,,,,,,,,,,,,,,,,,,,,,,,,,,,,,,	0	0
cg00071051	1	96	50	2	0	1e-14	82.4	chr4	44404026	0	SLC35B2;;;;	1	0
cg00071137	1	96	50	2	0	1e-14	82.4	chr10	84153335	0	GTPBP1;JOSD1;;;	1	0
cg00071161	1	97.96	49	1	0	3e-15	84.2	chr4	44299045	0	TMEM63B;;;;	1	1
cg00071210	1	95.92	49	2	0	4e-14	80.6	chr4	116519933	0	SASH1;;;;	1	0
cg00071241	0	NaN	NaN	NaN	NaN	NaN	NaN	[]	NaN	0	,,,,,,,,,,,,,,,,,,,,,,,,,,,,,,,,,,,,,,,,,,,,,,,,,,,,,,,,,,,,,,,,,,,,	NaN	0
cg00071250	1	97.96	49	0	1	4e-14	80.6	chr1	206020989	0	FASLG;;;;	1	1
cg00071265	0	NaN	NaN	NaN	NaN	NaN	NaN	[]	NaN	0	,,,,,,,,,,,,,,,,,,,,,,,,,,,,,,,,,,,,,,,,,,,,,,,,,,,,,,,,,,,,,,,,,,,,	0	0
cg00071274	0	NaN	NaN	NaN	NaN	NaN	NaN	[]	NaN	0	,,,,,,,,,,,,,,,,,,,,,,,,,,,,,,,,,,,,,,,,,,,,,,,,,,,,,,,,,,,,,,,,,,,,	0	0
cg00071360	1	95.65	46	2	0	2e-12	75.2	chr10	26127622	0	SLC32A1;AAA;;;	NaN	0
cg00071381	1	93.62	47	3	0	2e-11	71.6	chr1	124938832	0	PSMC6,AAA,ZNF697,HAO2,AAA,,,,,,,,,,,,,,,,,,,,,,,,,,,,,,,,,,,,,,,,,,,,,	1	0
cg00071391	1	91.67	48	4	0	7e-11	69.8	chr5	119797469	0	,,,,,,,,,,,,,,,,,,,,,,,,,,,,,,,,,,,,,,,,,,,,,,,,,,,,,,,,,,,,,,,,,,,,	NaN	2
cg00071408	1	98	50	1	0	9e-16	86	scaffold6432	22361	0	RHOBTB2;;;;	1	0
cg00071442	0	NaN	NaN	NaN	NaN	NaN	NaN	[]	NaN	0	,,,,,,,,,,,,,,,,,,,,,,,,,,,,,,,,,,,,,,,,,,,,,,,,,,,,,,,,,,,,,,,,,,,,	0	0
cg00071446	1	97.96	49	1	0	3e-15	84.2	chr2	40944629	0	,,,,,,,,,,,,,,,,,,,,,,,,,,,,,,,,,,,,,,,,,,,,,,,,,,,,,,,,,,,,,,,,,,,,	NaN	1
cg00071565	0	NaN	NaN	NaN	NaN	NaN	NaN	[]	NaN	0	,,,,,,,,,,,,,,,,,,,,,,,,,,,,,,,,,,,,,,,,,,,,,,,,,,,,,,,,,,,,,,,,,,,,	0	0
cg00071575	1	92	50	4	0	5e-12	73.4	chr16	29645927	1	RPL28,,,,,,,,,,,,,,,,,,,,,,,,,,,,,,,,,,,,,,,,,,,,,,,,,,,,,,,,,,,,,,,,,,,,	NaN	0
cg00071618	1	97.96	49	1	0	3e-15	84.2	chr20	87209504	0	JPH3;;;;	1	1
cg00071658	1	95.83	48	2	0	1e-13	78.8	chr17	52592420	0	DACH1;;;;	1	0
cg00071727	0	NaN	NaN	NaN	NaN	NaN	NaN	[]	NaN	0	,,,,,,,,,,,,,,,,,,,,,,,,,,,,,,,,,,,,,,,,,,,,,,,,,,,,,,,,,,,,,,,,,,,,	0	0
cg00071751	1	93.62	47	3	0	2e-11	71.6	chr9	89133582	0	KIF20B;;;;	1	0
cg00071869	1	94	50	3	0	4e-13	77	chr2	147720008	1	TFDP2,ATP1B3,RNF7,AAA,GRK7,,,,,,,,,,,,,,,,,,,,,,,,,,,,,,,,,,,,,,,,,,,,,,,,,,,,,,,,,,,,,,,,	1	0
cg00071887	1	96	50	2	0	1e-14	82.4	chr7	51479937	0	LOXL1;;;;	1	0
cg00071950	0	NaN	NaN	NaN	NaN	NaN	NaN	[]	NaN	0	,,,,,,,,,,,,,,,,,,,,,,,,,,,,,,,,,,,,,,,,,,,,,,,,,,,,,,,,,,,,,,,,,,,,	0	0
cg00071984	0	NaN	NaN	NaN	NaN	NaN	NaN	[]	NaN	0	,,,,,,,,,,,,,,,,,,,,,,,,,,,,,,,,,,,,,,,,,,,,,,,,,,,,,,,,,,,,,,,,,,,,	0	0
cg00071998	1	94	50	3	0	4e-13	77	scaffold3881	276106	0	MSH5;CLIC1;;;	1	0
cg00072099	1	98	50	1	0	9e-16	86	chr5	82622194	0	PPM1K;;;;	1	0
cg00072216	0	NaN	NaN	NaN	NaN	NaN	NaN	[]	NaN	0	,,,,,,,,,,,,,,,,,,,,,,,,,,,,,,,,,,,,,,,,,,,,,,,,,,,,,,,,,,,,,,,,,,,,	0	0
cg00072288	0	NaN	NaN	NaN	NaN	NaN	NaN	[]	NaN	0	,,,,,,,,,,,,,,,,,,,,,,,,,,,,,,,,,,,,,,,,,,,,,,,,,,,,,,,,,,,,,,,,,,,,	0	0
cg00072369	0	NaN	NaN	NaN	NaN	NaN	NaN	[]	NaN	0	,,,,,,,,,,,,,,,,,,,,,,,,,,,,,,,,,,,,,,,,,,,,,,,,,,,,,,,,,,,,,,,,,,,,	0	0
cg00072407	0	NaN	NaN	NaN	NaN	NaN	NaN	[]	NaN	0	,,,,,,,,,,,,,,,,,,,,,,,,,,,,,,,,,,,,,,,,,,,,,,,,,,,,,,,,,,,,,,,,,,,,	0	0
cg00072426	0	NaN	NaN	NaN	NaN	NaN	NaN	[]	NaN	0	,,,,,,,,,,,,,,,,,,,,,,,,,,,,,,,,,,,,,,,,,,,,,,,,,,,,,,,,,,,,,,,,,,,,	NaN	0
cg00072587	0	NaN	NaN	NaN	NaN	NaN	NaN	[]	NaN	0	,,,,,,,,,,,,,,,,,,,,,,,,,,,,,,,,,,,,,,,,,,,,,,,,,,,,,,,,,,,,,,,,,,,,	0	0
cg00072675	0	NaN	NaN	NaN	NaN	NaN	NaN	[]	NaN	0	,,,,,,,,,,,,,,,,,,,,,,,,,,,,,,,,,,,,,,,,,,,,,,,,,,,,,,,,,,,,,,,,,,,,	NaN	0
cg00072689	1	98	50	1	0	9e-16	86	chr16	33466995	0	HOXB6;HOXB7;AAA;;	1	0
cg00072711	1	96	50	2	0	1e-14	82.4	chr15	44600836	0	C9orf24;;;;	1	0
cg00072720	0	NaN	NaN	NaN	NaN	NaN	NaN	[]	NaN	0	,,,,,,,,,,,,,,,,,,,,,,,,,,,,,,,,,,,,,,,,,,,,,,,,,,,,,,,,,,,,,,,,,,,,	0	0
cg00072799	1	95.92	49	2	0	4e-14	80.6	scaffold2804	167396	0	GPR174;;;;	1	0
cg00072839	1	100	50	0	0	2e-17	91.5	chrX	91413960	0	PCDH11X,,,,,,,,,,,,,,,,,,,,,,,,,,,,,,,,,,,,,,,,,,,,,,,,,	1	0
cg00072957	1	92	50	4	0	5e-12	73.4	chr8	50854518	0	KIAA0146;;;;	1	0
cg00073003	1	96	50	2	0	1e-14	82.4	chr17	93574937	0	,,,,,,,,,,,,,,,,,,,,,,,,,,,,,,,,,,,,,,,,,,,,,,,,,,,,,,,,,,,,,,,,,,,,	0	0
cg00073010	0	NaN	NaN	NaN	NaN	NaN	NaN	[]	NaN	0	,,,,,,,,,,,,,,,,,,,,,,,,,,,,,,,,,,,,,,,,,,,,,,,,,,,,,,,,,,,,,,,,,,,,	0	0
cg00073090	1	98	50	1	0	9e-16	86	chr19	1078200	0	MMU.873;MIDN;C19orf23;;	NaN	0
cg00073244	1	97.92	48	1	0	1e-14	82.4	chr1	6762788	0	TPRG1L,CCDC27,WDR8,TP73,ARHGEF16,MEGF6,PRDM16,,,,,,,,,,,,,,,,,,,,,,,,,,,,,,,,,,,,,,,,,,,	1	2
cg00073380	1	100	48	0	0	2e-16	87.8	chr20	5446380	0	ALG1;;;;	1	1
cg00073384	1	92	50	4	0	5e-12	73.4	scaffold2657	31024	0	OR2M5;;;;	2	0
cg00073460	1	100	50	0	0	2e-17	91.5	chr4	115425024	0	TAB2,LATS1,PPIL4,ZC3H12D,,,,,,,,,,,,,,,,,,,,,,,,,,,,,,,,,,,,,,,,,,,,,,	1	0
cg00073543	1	98	50	1	0	9e-16	86	chr1	42376583	0	,,,,,,,,,,,,,,,,,,,,,,,,,,,,,,,,,,,,,,,,,,,,,,,,,,,,,,,,,,,,,,,,,,,,	NaN	0
cg00073549	0	NaN	NaN	NaN	NaN	NaN	NaN	[]	NaN	0	,,,,,,,,,,,,,,,,,,,,,,,,,,,,,,,,,,,,,,,,,,,,,,,,,,,,,,,,,,,,,,,,,,,,	NaN	0
cg00073650	0	NaN	NaN	NaN	NaN	NaN	NaN	[]	NaN	0	,,,,,,,,,,,,,,,,,,,,,,,,,,,,,,,,,,,,,,,,,,,,,,,,,,,,,,,,,,,,,,,,,,,,	0	2
cg00073713	1	100	50	0	0	2e-17	91.5	chr3	45192991	0	LMTK2;;;;	1	0
cg00073716	1	96	50	2	0	1e-14	82.4	chr3	39928347	0	NUDT1;FTSJ2;;;	1	0
cg00073771	1	92	50	4	0	5e-12	73.4	chr9	124083251	0	OAT;;;;	1	0
cg00073780	1	95.56	45	2	0	5e-12	73.4	chr4	143258812	0	SERINC1,PKIB,HSF2,SMPDL3A,FABP7,,,,,,,,,,,,,,,,,,,,,,,,,,,,,,,,,,,,,,,,,,,,,	1	0
cg00073794	1	100	50	0	0	2e-17	91.5	chr13	28621090	0	ALK;;;;	1	0
cg00073837	0	NaN	NaN	NaN	NaN	NaN	NaN	[]	NaN	0	,,,,,,,,,,,,,,,,,,,,,,,,,,,,,,,,,,,,,,,,,,,,,,,,,,,,,,,,,,,,,,,,,,,,	NaN	0
cg00074086	0	NaN	NaN	NaN	NaN	NaN	NaN	[]	NaN	0	,,,,,,,,,,,,,,,,,,,,,,,,,,,,,,,,,,,,,,,,,,,,,,,,,,,,,,,,,,,,,,,,,,,,	0	0
cg00074145	1	98	50	1	0	9e-16	86	chr7	29631252	0	ONECUT1;;;;	1	0
cg00074184	0	NaN	NaN	NaN	NaN	NaN	NaN	[]	NaN	0	,,,,,,,,,,,,,,,,,,,,,,,,,,,,,,,,,,,,,,,,,,,,,,,,,,,,,,,,,,,,,,,,,,,,	0	0
cg00074244	1	98	50	1	0	9e-16	86	scaffold6351	47013	0	,,,,,,,,,,,,,,,,,,,,,,,,,,,,,,,,,,,,,,,,,,,,,,,,,,,,,,,,,,,,,,,,,,,,	NaN	0
cg00074313	0	NaN	NaN	NaN	NaN	NaN	NaN	[]	NaN	0	,,,,,,,,,,,,,,,,,,,,,,,,,,,,,,,,,,,,,,,,,,,,,,,,,,,,,,,,,,,,,,,,,,,,	0	0
cg00074348	1	97.96	49	1	0	3e-15	84.2	chr14	16411869	0	APLNR;;;;	1	1
cg00074365	1	91.84	49	4	0	2e-11	71.6	chr13	63214705	0	UGP2;;;;	1	1
cg00074379	1	98.04	51	0	1	3e-15	84.2	chr1	135450717	0	HAX1;;;;	1	0
cg00074415	1	97.92	48	1	0	1e-14	82.4	chr9	112464904	0	VTI1A,TCF7L2,,,,,,,,,,,,,,,,,,,,,,,,,,,,,,,,,,,,,,,,,,,,,,,,	0	2
cg00074471	0	NaN	NaN	NaN	NaN	NaN	NaN	[]	NaN	0	,,,,,,,,,,,,,,,,,,,,,,,,,,,,,,,,,,,,,,,,,,,,,,,,,,,,,,,,,,,,,,,,,,,,	0	2
cg00074638	1	92	50	4	0	5e-12	73.4	chr5	100015986	1	PPA2,,,,,,,,,,,,,,,,,,,,,,,,,,,,,,,,,,,,,,,,,,,,,,,,,,,,,,,,,,,,,,,,,,,,	0	0
cg00074746	1	92.31	52	2	1	5e-12	73.4	chr4	149444668	0	FAM26F;;;;	1	0
cg00074771	1	100	50	0	0	2e-17	91.5	chr7	20672108	0	WDR76;;;;	1	0
cg00074818	1	96	50	2	0	1e-14	82.4	chr8	12411299	0	CLDN23;;;;	1	0
cg00074851	1	94	50	3	0	4e-13	77	chr2	191110176	0	NCBP2;;;;	1	0
cg00075011	1	96	50	2	0	1e-14	82.4	chr20	73289189	0	COG4;;;;	1	0
cg00075103	1	97.87	47	1	0	4e-14	80.6	chr2	111709697	0	,,,,,,,,,,,,,,,,,,,,,,,,,,,,,,,,,,,,,,,,,,,,,,,,,,,,,,,,,,,,,,,,,,,,	NaN	1
cg00075123	1	98	50	1	0	9e-16	86	chr2	64385775	0	,,,,,,,,,,,,,,,,,,,,,,,,,,,,,,,,,,,,,,,,,,,,,,,,,,,,,,,,,,,,,,,,,,,,	NaN	0
cg00075192	1	92.59	54	0	1	1e-13	78.8	scaffold1513	41704	0	PSMA2;C7orf25;;;	1	0
cg00075204	0	NaN	NaN	NaN	NaN	NaN	NaN	[]	NaN	0	,,,,,,,,,,,,,,,,,,,,,,,,,,,,,,,,,,,,,,,,,,,,,,,,,,,,,,,,,,,,,,,,,,,,	0	0
cg00075467	1	97.96	49	1	0	3e-15	84.2	chr13	8166170	0	TAF1B;;;;	1	1
cg00075507	1	96	50	2	0	1e-14	82.4	chr16	24107699	0	SARM1;;;;	1	0
cg00075589	1	92	50	4	0	5e-12	73.4	chr3	88922325	0	RNF25;ZNF142;BCS1L;;	1	0
cg00075608	1	95.65	46	2	0	2e-12	75.2	chr6	63849224	0	CENPK,C5orf44,PPWD1,TRIM23,ADAMTS6,,,,,,,,,,,,,,,,,,,,,,,,,,,,,,,,,,,,,,,,,,,,,	1	0
cg00075615	1	98	50	1	0	9e-16	86	chr20	71021529	1	ATBF1,PRPSAP1,QRICH2,UBE2O,RNF157,SPHK1,AANAT,RHBDF2,,,,,,,,,,,,,,,,,,,,,,,,,,,,,,,,,,,,,,,,,,,,,,,,,,,,,,,,,,,,,	0	0
cg00075620	1	98	50	1	0	9e-16	86	scaffold1210	55156	0	,,,,,,,,,,,,,,,,,,,,,,,,,,,,,,,,,,,,,,,,,,,,,,,,,,,,,,,,,,,,,,,,,,,,	NaN	0
cg00075634	1	96	50	2	0	1e-14	82.4	chr5	180188284	0	HELT;;;;	1	0
cg00075698	1	97.92	48	1	0	1e-14	82.4	chr4	15664094	0	DTNBP1;JARID2;;;	1	2
cg00075768	1	100	50	0	0	2e-17	91.5	chr17	10111526	0	HMGB1;;;;	1	0
cg00075844	0	NaN	NaN	NaN	NaN	NaN	NaN	[]	NaN	0	,,,,,,,,,,,,,,,,,,,,,,,,,,,,,,,,,,,,,,,,,,,,,,,,,,,,,,,,,,,,,,,,,,,,	0	0
cg00075920	1	98	50	1	0	9e-16	86	chr6	176777300	0	TMED9;B4GALT7;;;	1	0
cg00075956	1	93.75	48	3	0	5e-12	73.4	chr9	1829071	0	ADARB2;;;;	1	0
cg00075967	1	97.92	48	1	0	1e-14	82.4	chr7	51869638	0	STRA6;;;;	1	0
cg00075975	1	93.88	49	2	1	2e-11	71.6	scaffold7877	18060	0	PGBD5;;;;	1	0
cg00076056	0	NaN	NaN	NaN	NaN	NaN	NaN	[]	NaN	0	,,,,,,,,,,,,,,,,,,,,,,,,,,,,,,,,,,,,,,,,,,,,,,,,,,,,,,,,,,,,,,,,,,,,	0	0
cg00076195	1	92	50	4	0	5e-12	73.4	chr6	140065696	0	DIAPH1;PCDHGC5;;;	NaN	0
cg00076216	1	91.84	49	1	1	7e-11	69.8	chr17	78974402	0	,,,,,,,,,,,,,,,,,,,,,,,,,,,,,,,,,,,,,,,,,,,,,,,,,,,,,,,,,,,,,,,,,,,,	NaN	0
cg00076307	0	NaN	NaN	NaN	NaN	NaN	NaN	[]	NaN	0	,,,,,,,,,,,,,,,,,,,,,,,,,,,,,,,,,,,,,,,,,,,,,,,,,,,,,,,,,,,,,,,,,,,,	0	0
cg00076313	1	94	50	3	0	4e-13	77	chr3	39375141	0	PSMG3,MAD1L1,MAFK,TMEM184A,AAA,ELFN1,AAA,AC074389.6,,,,,,,,,,,,,,,,,,,,,,,,,,,,,,,,,,,,,,,,,,	1	0
cg00076325	1	94	50	3	0	4e-13	77	C127497442	287	0	,,,,,,,,,,,,,,,,,,,,,,,,,,,,,,,,,,,,,,,,,,,,,,,,,,,,,,,,,,,,,,,,,,,,	NaN	0
cg00076353	0	NaN	NaN	NaN	NaN	NaN	NaN	[]	NaN	0	,,,,,,,,,,,,,,,,,,,,,,,,,,,,,,,,,,,,,,,,,,,,,,,,,,,,,,,,,,,,,,,,,,,,	0	0
cg00076487	0	NaN	NaN	NaN	NaN	NaN	NaN	[]	NaN	0	,,,,,,,,,,,,,,,,,,,,,,,,,,,,,,,,,,,,,,,,,,,,,,,,,,,,,,,,,,,,,,,,,,,,	NaN	0
cg00076497	1	91.84	49	4	0	2e-11	71.6	chr3	167749097	0	GRM8;;;;	1	0
cg00076538	1	95.83	48	2	0	1e-13	78.8	chr17	71564579	0	,,,,,,,,,,,,,,,,,,,,,,,,,,,,,,,,,,,,,,,,,,,,,,,,,,,,,,,,,,,,,,,,,,,,	0	0
cg00076543	1	93.88	49	3	0	2e-12	75.2	chrUr	260444	0	HLA-C;;;;	2	0
cg00076555	0	NaN	NaN	NaN	NaN	NaN	NaN	[]	NaN	0	,,,,,,,,,,,,,,,,,,,,,,,,,,,,,,,,,,,,,,,,,,,,,,,,,,,,,,,,,,,,,,,,,,,,	0	0
cg00076645	0	NaN	NaN	NaN	NaN	NaN	NaN	[]	NaN	0	,,,,,,,,,,,,,,,,,,,,,,,,,,,,,,,,,,,,,,,,,,,,,,,,,,,,,,,,,,,,,,,,,,,,	0	0
cg00076653	1	94	50	3	0	4e-13	77	chr5	10372577	0	C1QTNF7,CC2D2A,,,,,,,,,,,,,,,,,,,,,,,,,,,,,,,,,,,,,,,,,,,,,,,,	1	0
cg00076774	1	95.92	49	2	0	4e-14	80.6	chr13	43891061	0	,,,,,,,,,,,,,,,,,,,,,,,,,,,,,,,,,,,,,,,,,,,,,,,,,,,,,,,,,,,,,,,,,,,,	NaN	0
cg00076797	0	NaN	NaN	NaN	NaN	NaN	NaN	[]	NaN	0	,,,,,,,,,,,,,,,,,,,,,,,,,,,,,,,,,,,,,,,,,,,,,,,,,,,,,,,,,,,,,,,,,,,,	0	0
cg00076854	1	95.92	49	2	0	4e-14	80.6	chr17	8471400	0	POMP;;;;	1	0
cg00076880	1	93.48	46	3	0	7e-11	69.8	chr4	166417862	0	UNC93A;;;;	1	0
cg00076936	0	NaN	NaN	NaN	NaN	NaN	NaN	[]	NaN	0	,,,,,,,,,,,,,,,,,,,,,,,,,,,,,,,,,,,,,,,,,,,,,,,,,,,,,,,,,,,,,,,,,,,,	0	0
cg00076998	1	100	50	0	0	2e-17	91.5	chr2	150769872	0	,,,,,,,,,,,,,,,,,,,,,,,,,,,,,,,,,,,,,,,,,,,,,,,,,,,,,,,,,,,,,,,,,,,,	NaN	0
cg00077017	1	94	50	3	0	4e-13	77	chr2	79199429	0	FLNB;;;;	1	0
cg00077281	0	NaN	NaN	NaN	NaN	NaN	NaN	[]	NaN	0	,,,,,,,,,,,,,,,,,,,,,,,,,,,,,,,,,,,,,,,,,,,,,,,,,,,,,,,,,,,,,,,,,,,,	0	0
cg00077285	1	98	50	1	0	9e-16	86	chr7	13891191	1	MEIS2,FSCN1,,,,,,,,,,,,,,,,,,,,,,,,,,,,,,,,,,,,,,,,,,,,,,,,,,,,,,,,,,,,,,,,,,,	NaN	0
cg00077297	1	98	50	1	0	9e-16	86	chr7	57261908	0	,,,,,,,,,,,,,,,,,,,,,,,,,,,,,,,,,,,,,,,,,,,,,,,,,,,,,,,,,,,,,,,,,,,,	NaN	0
cg00077299	1	92	50	4	0	5e-12	73.4	chr14	47716345	1	AAA,,,,,,,,,,,,,,,,,,,,,,,,,,,,,,,,,,,,,,,,,,,,,,,,,,,,,,,,,,,,,,,,,,,,	0	0
cg00077312	1	93.75	48	3	0	5e-12	73.4	chr15	769914	0	MRPL41,NELF,C9orf173,ZMYND19,COBRA1,WDR85,ARRDC1,PNPLA7,NOXA1,C9orf37,EXD3,ENTPD8,NRARP,,,,,,,,,,,,,,,,,,,,,,,,,,,,,,,,,,,,,	1	0
cg00077426	1	92	50	4	0	5e-12	73.4	scaffold992	44451	0	EXOC3;;;;	1	0
cg00077450	1	94	50	3	0	4e-13	77	chr12	103665404	0	ASB1;;;;	NaN	0
cg00077457	1	92	50	4	0	5e-12	73.4	chr1	95197542	1	ZNF326,LRRC8D,ZNF326,LRRC8D,,,,,,,,,,,,,,,,,,,,,,,,,,,,,,,,,,,,,,,,,,,,,,,,,,,,,,,,,,,,,,,,,	1	0
cg00077477	1	98	50	1	0	9e-16	86	chr6	158694475	0	,,,,,,,,,,,,,,,,,,,,,,,,,,,,,,,,,,,,,,,,,,,,,,,,,,,,,,,,,,,,,,,,,,,,	NaN	0
cg00077547	1	100	50	0	0	2e-17	91.5	chr9	75612511	0	TMEM26;;;;	1	0
cg00077566	0	NaN	NaN	NaN	NaN	NaN	NaN	[]	NaN	0	,,,,,,,,,,,,,,,,,,,,,,,,,,,,,,,,,,,,,,,,,,,,,,,,,,,,,,,,,,,,,,,,,,,,	0	0
cg00077567	0	NaN	NaN	NaN	NaN	NaN	NaN	[]	NaN	0	,,,,,,,,,,,,,,,,,,,,,,,,,,,,,,,,,,,,,,,,,,,,,,,,,,,,,,,,,,,,,,,,,,,,	NaN	0
cg00077586	1	93.88	49	3	0	2e-12	75.2	chr3	29100247	0	BTG3,CXADR,C21orf37,,,,,,,,,,,,,,,,,,,,,,,,,,,,,,,,,,,,,,,,,,,,,,,	1	0
cg00077606	1	100	48	0	0	2e-16	87.8	chr6	37425251	0	C5orf42;;;;	1	1
cg00077738	1	93.48	46	3	0	7e-11	69.8	chr1	2110684	0	FGFR3;;;;	1	0
cg00077838	1	92	50	4	0	5e-12	73.4	chr10	92177448	0	,,,,,,,,,,,,,,,,,,,,,,,,,,,,,,,,,,,,,,,,,,,,,,,,,,,,,,,,,,,,,,,,,,,,	NaN	0
cg00077877	1	98	50	1	0	9e-16	86	chr8	135617656	0	ASAP1,,,,,,,,,,,,,,,,,,,,,,,,,,,,,,,,,,,,,,,,,,,,,,,,,	1	0
cg00077898	0	NaN	NaN	NaN	NaN	NaN	NaN	[]	NaN	0	,,,,,,,,,,,,,,,,,,,,,,,,,,,,,,,,,,,,,,,,,,,,,,,,,,,,,,,,,,,,,,,,,,,,	0	0
cg00077904	1	98	50	1	0	9e-16	86	chr6	150467191	0	,,,,,,,,,,,,,,,,,,,,,,,,,,,,,,,,,,,,,,,,,,,,,,,,,,,,,,,,,,,,,,,,,,,,	NaN	0
cg00078025	1	98	50	1	0	9e-16	86	chr15	22186163	0	DFNB31;;;;	NaN	0
cg00078085	0	NaN	NaN	NaN	NaN	NaN	NaN	[]	NaN	0	,,,,,,,,,,,,,,,,,,,,,,,,,,,,,,,,,,,,,,,,,,,,,,,,,,,,,,,,,,,,,,,,,,,,	0	0
cg00078194	0	NaN	NaN	NaN	NaN	NaN	NaN	[]	NaN	0	,,,,,,,,,,,,,,,,,,,,,,,,,,,,,,,,,,,,,,,,,,,,,,,,,,,,,,,,,,,,,,,,,,,,	0	0
cg00078221	1	100	50	0	0	2e-17	91.5	chr6	139108114	0	ANKHD1;;;;	2	0
cg00078245	1	100	48	0	0	2e-16	87.8	chr11	50741449	0	ZNF740;;;;	1	0
cg00078259	0	NaN	NaN	NaN	NaN	NaN	NaN	[]	NaN	0	,,,,,,,,,,,,,,,,,,,,,,,,,,,,,,,,,,,,,,,,,,,,,,,,,,,,,,,,,,,,,,,,,,,,	NaN	0
cg00078270	1	92	50	4	0	5e-12	73.4	chr3	39647225	0	MAD1L1;;;;	1	0
cg00078299	1	92	50	4	0	5e-12	73.4	chr8	128446427	0	ZHX1,C8orf76,ATAD2,WDR67,WDYHV1,FAM83A,,,,,,,,,,,,,,,,,,,,,,,,,,,,,,,,,,,,,,,,,,,,	1	0
cg00078318	1	96	50	2	0	1e-14	82.4	chr13	3921817	0	SOX11;;;;	1	0
cg00078334	1	92	50	4	0	5e-12	73.4	chr20	54415574	0	MMP2;;;;	1	0
cg00078348	1	95.92	49	2	0	4e-14	80.6	chr14	113337335	0	HTR3A;;;;	1	1
cg00078456	1	92	50	4	0	5e-12	73.4	scaffold7271	25424	0	CDK11A;MMP23B;MIB2;;	1	0
cg00078513	0	NaN	NaN	NaN	NaN	NaN	NaN	[]	NaN	0	,,,,,,,,,,,,,,,,,,,,,,,,,,,,,,,,,,,,,,,,,,,,,,,,,,,,,,,,,,,,,,,,,,,,	0	0
cg00078746	1	97.96	49	1	0	3e-15	84.2	chr7	155682044	0	GPR68;;;;	1	1
cg00078759	1	94	50	3	0	4e-13	77	chr20	1608731	0	IFT140;;;;	1	0
cg00078857	1	96	50	2	0	1e-14	82.4	chr8	51748609	0	,,,,,,,,,,,,,,,,,,,,,,,,,,,,,,,,,,,,,,,,,,,,,,,,,,,,,,,,,,,,,,,,,,,,	NaN	0
cg00078861	1	92.31	52	2	1	5e-12	73.4	chr6	153817189	0	,,,,,,,,,,,,,,,,,,,,,,,,,,,,,,,,,,,,,,,,,,,,,,,,,,,,,,,,,,,,,,,,,,,,	NaN	0
cg00078867	1	100	49	0	0	7e-17	89.7	chrX	47463586	0	WAS;;;;	1	0
cg00078911	0	NaN	NaN	NaN	NaN	NaN	NaN	[]	NaN	0	,,,,,,,,,,,,,,,,,,,,,,,,,,,,,,,,,,,,,,,,,,,,,,,,,,,,,,,,,,,,,,,,,,,,	NaN	0
cg00078940	0	NaN	NaN	NaN	NaN	NaN	NaN	[]	NaN	0	,,,,,,,,,,,,,,,,,,,,,,,,,,,,,,,,,,,,,,,,,,,,,,,,,,,,,,,,,,,,,,,,,,,,	0	0
cg00078968	1	98	50	1	0	9e-16	86	chr1	145133968	0	WNT3A;;;;	1	0
cg00078996	0	NaN	NaN	NaN	NaN	NaN	NaN	[]	NaN	0	,,,,,,,,,,,,,,,,,,,,,,,,,,,,,,,,,,,,,,,,,,,,,,,,,,,,,,,,,,,,,,,,,,,,	NaN	0
cg00079023	1	96	50	2	0	1e-14	82.4	chr6	138667848	0	PURA;;;;	1	0
cg00079056	1	95.92	49	2	0	4e-14	80.6	chr15	45458072	0	SPINK4;;;;	1	1
cg00079169	1	100	48	0	0	2e-16	87.8	chr19	2765971	0	THOP1;;;;	1	0
cg00079216	0	NaN	NaN	NaN	NaN	NaN	NaN	[]	NaN	0	,,,,,,,,,,,,,,,,,,,,,,,,,,,,,,,,,,,,,,,,,,,,,,,,,,,,,,,,,,,,,,,,,,,,	0	0
cg00079219	1	100	50	0	0	2e-17	91.5	chr11	51575545	0	HOXC11;;;;	0	0
cg00079224	1	100	50	0	0	2e-17	91.5	scaffold6195	51538	0	HIRIP3;INO80E;TAOK2;;	1	0
cg00079302	1	94	50	1	1	2e-12	75.2	chr19	1280525	0	DAZAP1;;;;	0	2
cg00079375	1	91.67	48	4	0	7e-11	69.8	chr7	56870108	0	AAA;;;;	NaN	2
cg00079388	0	NaN	NaN	NaN	NaN	NaN	NaN	[]	NaN	0	,,,,,,,,,,,,,,,,,,,,,,,,,,,,,,,,,,,,,,,,,,,,,,,,,,,,,,,,,,,,,,,,,,,,	0	0
cg00079477	1	95.45	44	2	0	2e-11	71.6	chr5	87853144	1	GRID2,AAA,AAA,,,,,,,,,,,,,,,,,,,,,,,,,,,,,,,,,,,,,,,,,,,,,,,,,,,,,,,,,,,,,,,,,,	NaN	1
cg00079485	1	96	50	2	0	1e-14	82.4	chr16	21110754	0	KCNJ12;;;;	1	0
cg00079551	1	93.88	49	3	0	2e-12	75.2	chr13	38738316	0	THUMPD2;;;;	1	0
cg00079563	0	NaN	NaN	NaN	NaN	NaN	NaN	[]	NaN	0	,,,,,,,,,,,,,,,,,,,,,,,,,,,,,,,,,,,,,,,,,,,,,,,,,,,,,,,,,,,,,,,,,,,,	0	0
cg00079598	1	96	50	2	0	1e-14	82.4	chr14	123222950	0	OR6M1;;;;	1	0
cg00079638	1	92	50	4	0	5e-12	73.4	chr7	21589244	0	B2M;;;;	1	0
cg00079764	0	NaN	NaN	NaN	NaN	NaN	NaN	[]	NaN	0	,,,,,,,,,,,,,,,,,,,,,,,,,,,,,,,,,,,,,,,,,,,,,,,,,,,,,,,,,,,,,,,,,,,,	NaN	0
cg00079785	1	94	50	3	0	4e-13	77	chr8	50448207	0	KIAA0146,AAA,,,,,,,,,,,,,,,,,,,,,,,,,,,,,,,,,,,,,,,,,,,,,,,,	1	0
cg00079891	1	98	50	1	0	9e-16	86	chr20	31614	0	MPG;RHBDF1;;;	1	0
cg00079898	0	NaN	NaN	NaN	NaN	NaN	NaN	[]	NaN	0	,,,,,,,,,,,,,,,,,,,,,,,,,,,,,,,,,,,,,,,,,,,,,,,,,,,,,,,,,,,,,,,,,,,,	0	0
cg00080012	1	94	50	3	0	4e-13	77	chr14	85080949	0	EED;;;;	1	0
cg00080059	1	100	50	0	0	2e-17	91.5	chr10	1427622	1	TCFL5,C20orf20,C20orf11,DIDO1,OGFR,AAA,SLC17A9,COL9A3,NTSR1,,,,,,,,,,,,,,,,,,,,,,,,,,,,,,,,,,,,,,,,,,,,,,,,,,,,,,,,,,,,	1	0
cg00080060	0	NaN	NaN	NaN	NaN	NaN	NaN	[]	NaN	0	,,,,,,,,,,,,,,,,,,,,,,,,,,,,,,,,,,,,,,,,,,,,,,,,,,,,,,,,,,,,,,,,,,,,	0	0
cg00080068	0	NaN	NaN	NaN	NaN	NaN	NaN	[]	NaN	0	,,,,,,,,,,,,,,,,,,,,,,,,,,,,,,,,,,,,,,,,,,,,,,,,,,,,,,,,,,,,,,,,,,,,	NaN	0
cg00080081	1	98	50	1	0	9e-16	86	chr16	31269936	0	PEX12,UNC45B,PPP4R2,SLFN5,SLFN12L,SLFN11,SLFN13,SLFN12,SLFN14,,,,,,,,,,,,,,,,,,,,,,,,,,,,,,,,,,,,,,,,,	1	0
cg00080118	1	97.92	48	1	0	1e-14	82.4	chr4	30917906	0	CCHCR1;TCF19;POU5F1;;	1	0
cg00080123	1	100	50	0	0	2e-17	91.5	chr6	176590690	0	GRK6;;;;	1	0
cg00080125	0	NaN	NaN	NaN	NaN	NaN	NaN	[]	NaN	0	,,,,,,,,,,,,,,,,,,,,,,,,,,,,,,,,,,,,,,,,,,,,,,,,,,,,,,,,,,,,,,,,,,,,	0	0
cg00080148	1	97.96	49	1	0	3e-15	84.2	chr10	89314440	0	HMG17L1;;;;	0	1
cg00080188	1	93.88	49	3	0	2e-12	75.2	chr9	21981548	0	,,,,,,,,,,,,,,,,,,,,,,,,,,,,,,,,,,,,,,,,,,,,,,,,,,,,,,,,,,,,,,,,,,,,	NaN	0
cg00080252	1	92	50	3	1	7e-11	69.8	chr8	121996757	0	C8orf85;;;;	NaN	0
cg00080312	1	94	50	3	0	4e-13	77	chr2	91908866	0	SACM1L;;;;	1	0
cg00080333	1	96	50	2	0	1e-14	82.4	chr5	178733909	0	,,,,,,,,,,,,,,,,,,,,,,,,,,,,,,,,,,,,,,,,,,,,,,,,,,,,,,,,,,,,,,,,,,,,	NaN	0
cg00080418	1	91.67	48	4	0	7e-11	69.8	chr13	87870527	0	CD8B;;;;	1	0
cg00080423	0	NaN	NaN	NaN	NaN	NaN	NaN	[]	NaN	0	,,,,,,,,,,,,,,,,,,,,,,,,,,,,,,,,,,,,,,,,,,,,,,,,,,,,,,,,,,,,,,,,,,,,	NaN	0
cg00080682	0	NaN	NaN	NaN	NaN	NaN	NaN	[]	NaN	0	,,,,,,,,,,,,,,,,,,,,,,,,,,,,,,,,,,,,,,,,,,,,,,,,,,,,,,,,,,,,,,,,,,,,	0	0
cg00080706	1	98	50	1	0	9e-16	86	chr7	133192348	0	DCAF5,ERH,SLC39A9,EXD2,GALNTL1,,,,,,,,,,,,,,,,,,,,,,,,,,,,,,,,,,,,,,,,,,,,,	1	0
cg00080972	1	96	50	2	0	1e-14	82.4	scaffold2874	70610	0	RUFY1;;;;	1	0
cg00080987	1	100	49	0	0	7e-17	89.7	chr11	88913042	0	,,,,,,,,,,,,,,,,,,,,,,,,,,,,,,,,,,,,,,,,,,,,,,,,,,,,,,,,,,,,,,,,,,,,	NaN	0
cg00081019	0	NaN	NaN	NaN	NaN	NaN	NaN	[]	NaN	0	,,,,,,,,,,,,,,,,,,,,,,,,,,,,,,,,,,,,,,,,,,,,,,,,,,,,,,,,,,,,,,,,,,,,	0	0
cg00081046	1	95.83	48	2	0	1e-13	78.8	chr12	32801369	0	METTL5;;;;	1	2
cg00081084	0	NaN	NaN	NaN	NaN	NaN	NaN	[]	NaN	0	,,,,,,,,,,,,,,,,,,,,,,,,,,,,,,,,,,,,,,,,,,,,,,,,,,,,,,,,,,,,,,,,,,,,	0	0
cg00081087	0	NaN	NaN	NaN	NaN	NaN	NaN	[]	NaN	0	,,,,,,,,,,,,,,,,,,,,,,,,,,,,,,,,,,,,,,,,,,,,,,,,,,,,,,,,,,,,,,,,,,,,	0	0
cg00081105	0	NaN	NaN	NaN	NaN	NaN	NaN	[]	NaN	0	,,,,,,,,,,,,,,,,,,,,,,,,,,,,,,,,,,,,,,,,,,,,,,,,,,,,,,,,,,,,,,,,,,,,	NaN	0
cg00081141	0	NaN	NaN	NaN	NaN	NaN	NaN	[]	NaN	0	,,,,,,,,,,,,,,,,,,,,,,,,,,,,,,,,,,,,,,,,,,,,,,,,,,,,,,,,,,,,,,,,,,,,	NaN	0
cg00081251	1	100	50	0	0	2e-17	91.5	chr1	49717181	0	MMACHC;AAA;;;	1	0
cg00081324	0	NaN	NaN	NaN	NaN	NaN	NaN	[]	NaN	0	,,,,,,,,,,,,,,,,,,,,,,,,,,,,,,,,,,,,,,,,,,,,,,,,,,,,,,,,,,,,,,,,,,,,	0	0
cg00081347	1	96	50	2	0	1e-14	82.4	chr16	78100482	0	SGSH;;;;	1	0
cg00081404	1	97.96	49	1	0	3e-15	84.2	chr13	105548878	0	,,,,,,,,,,,,,,,,,,,,,,,,,,,,,,,,,,,,,,,,,,,,,,,,,,,,,,,,,,,,,,,,,,,,	NaN	1
cg00081417	1	93.75	48	3	0	5e-12	73.4	chr4	125455465	0	,,,,,,,,,,,,,,,,,,,,,,,,,,,,,,,,,,,,,,,,,,,,,,,,,,,,,,,,,,,,,,,,,,,,	NaN	0
cg00081439	1	92	50	4	0	5e-12	73.4	C127100066	295	1	LARP4B,,,,,,,,,,,,,,,,,,,,,,,,,,,,,,,,,,,,,,,,,,,,,,,,,,,,,,,,,,,,,,,,,,,,	NaN	0
cg00081445	1	93.75	48	2	1	7e-11	69.8	chr4	159921804	0	,,,,,,,,,,,,,,,,,,,,,,,,,,,,,,,,,,,,,,,,,,,,,,,,,,,,,,,,,,,,,,,,,,,,	NaN	2
cg00081465	1	93.88	49	3	0	2e-12	75.2	chr18	75262659	1	CTDP1,NFATC1,AAA,,,,,,,,,,,,,,,,,,,,,,,,,,,,,,,,,,,,,,,,,,,,,,,,,,,,,,,,,,,,,,,,,,	NaN	1
cg00081574	0	NaN	NaN	NaN	NaN	NaN	NaN	[]	NaN	0	,,,,,,,,,,,,,,,,,,,,,,,,,,,,,,,,,,,,,,,,,,,,,,,,,,,,,,,,,,,,,,,,,,,,	0	0
cg00081602	1	98	50	1	0	9e-16	86	chr6	70383567	0	BTF3,ARHGEF28,ANKRA2,UTP15,AAA,,,,,,,,,,,,,,,,,,,,,,,,,,,,,,,,,,,,,,,,,,,,,	0	0
cg00081666	1	98	50	1	0	9e-16	86	chr4	80341976	0	UBE2CBP;;;;	0	0
cg00081714	1	98	50	1	0	9e-16	86	chr6	115437592	0	,,,,,,,,,,,,,,,,,,,,,,,,,,,,,,,,,,,,,,,,,,,,,,,,,,,,,,,,,,,,,,,,,,,,	NaN	0
cg00081729	1	100	45	0	0	1e-14	82.4	chr1	220393724	0	GREM2;;;;	1	1
cg00081799	1	93.75	48	2	1	7e-11	69.8	chr1	9516190	0	ACOT7;;;;	1	0
cg00081827	1	97.96	49	1	0	3e-15	84.2	chr13	22834780	0	C2ORF84;;;;	NaN	1
cg00081835	0	NaN	NaN	NaN	NaN	NaN	NaN	[]	NaN	0	,,,,,,,,,,,,,,,,,,,,,,,,,,,,,,,,,,,,,,,,,,,,,,,,,,,,,,,,,,,,,,,,,,,,	NaN	0
cg00081852	0	NaN	NaN	NaN	NaN	NaN	NaN	[]	NaN	0	,,,,,,,,,,,,,,,,,,,,,,,,,,,,,,,,,,,,,,,,,,,,,,,,,,,,,,,,,,,,,,,,,,,,	0	0
cg00081919	1	96	50	2	0	1e-14	82.4	chr13	42042310	0	,,,,,,,,,,,,,,,,,,,,,,,,,,,,,,,,,,,,,,,,,,,,,,,,,,,,,,,,,,,,,,,,,,,,	NaN	0
cg00081935	1	95.45	44	2	0	2e-11	71.6	chr11	3271589	0	TULP3,TSPAN9,TEAD4,,,,,,,,,,,,,,,,,,,,,,,,,,,,,,,,,,,,,,,,,,,,,,,	1	0
cg00081975	0	NaN	NaN	NaN	NaN	NaN	NaN	[]	NaN	0	,,,,,,,,,,,,,,,,,,,,,,,,,,,,,,,,,,,,,,,,,,,,,,,,,,,,,,,,,,,,,,,,,,,,	0	0
cg00082140	1	93.88	49	3	0	2e-12	75.2	chr6	179811115	0	,,,,,,,,,,,,,,,,,,,,,,,,,,,,,,,,,,,,,,,,,,,,,,,,,,,,,,,,,,,,,,,,,,,,	NaN	0
cg00082178	1	94	50	3	0	4e-13	77	chr4	168442662	0	THBS2;;;;	1	0
cg00082182	0	NaN	NaN	NaN	NaN	NaN	NaN	[]	NaN	0	,,,,,,,,,,,,,,,,,,,,,,,,,,,,,,,,,,,,,,,,,,,,,,,,,,,,,,,,,,,,,,,,,,,,	0	0
cg00082219	0	NaN	NaN	NaN	NaN	NaN	NaN	[]	NaN	0	,,,,,,,,,,,,,,,,,,,,,,,,,,,,,,,,,,,,,,,,,,,,,,,,,,,,,,,,,,,,,,,,,,,,	0	0
cg00082235	1	100	50	0	0	2e-17	91.5	scaffold7269	81852	0	IFFO1;;;;	1	0
cg00082285	0	NaN	NaN	NaN	NaN	NaN	NaN	[]	NaN	0	,,,,,,,,,,,,,,,,,,,,,,,,,,,,,,,,,,,,,,,,,,,,,,,,,,,,,,,,,,,,,,,,,,,,	NaN	0
cg00082310	1	94	50	3	0	4e-13	77	chr2	116728281	0	PLD1,TMEM212,AAA,PP13439,,,,,,,,,,,,,,,,,,,,,,,,,,,,,,,,,,,,,,,,,,,,,,	1	0
cg00082384	1	93.75	48	3	0	5e-12	73.4	chr2	84810015	0	NISCH;;;;	1	0
cg00082411	1	94	50	3	0	4e-13	77	chr3	46544427	0	CPSF4;PTCD1;;;	1	0
cg00082426	0	NaN	NaN	NaN	NaN	NaN	NaN	[]	NaN	0	,,,,,,,,,,,,,,,,,,,,,,,,,,,,,,,,,,,,,,,,,,,,,,,,,,,,,,,,,,,,,,,,,,,,	0	0
cg00082491	1	94	50	3	0	4e-13	77	chr4	31452068	0	CSNK2B;BAT4;APOM;LY6G5B;C6orf47	1	0
cg00082497	0	NaN	NaN	NaN	NaN	NaN	NaN	[]	NaN	0	,,,,,,,,,,,,,,,,,,,,,,,,,,,,,,,,,,,,,,,,,,,,,,,,,,,,,,,,,,,,,,,,,,,,	0	0
cg00082540	0	NaN	NaN	NaN	NaN	NaN	NaN	[]	NaN	0	,,,,,,,,,,,,,,,,,,,,,,,,,,,,,,,,,,,,,,,,,,,,,,,,,,,,,,,,,,,,,,,,,,,,	0	0
cg00082656	0	NaN	NaN	NaN	NaN	NaN	NaN	[]	NaN	0	,,,,,,,,,,,,,,,,,,,,,,,,,,,,,,,,,,,,,,,,,,,,,,,,,,,,,,,,,,,,,,,,,,,,	0	0
cg00082664	1	91.84	49	4	0	2e-11	71.6	scaffold1945	264365	0	SFRP2;;;;	1	0
cg00082713	1	98	50	1	0	9e-16	86	chr2	93676918	0	,,,,,,,,,,,,,,,,,,,,,,,,,,,,,,,,,,,,,,,,,,,,,,,,,,,,,,,,,,,,,,,,,,,,	NaN	0
cg00082729	1	96	50	2	0	1e-14	82.4	chr5	76953518	0	,,,,,,,,,,,,,,,,,,,,,,,,,,,,,,,,,,,,,,,,,,,,,,,,,,,,,,,,,,,,,,,,,,,,	NaN	0
cg00082770	1	100	49	0	0	7e-17	89.7	chr12	62833580	0	SATB2,,,,,,,,,,,,,,,,,,,,,,,,,,,,,,,,,,,,,,,,,,,,,,,,,	0	2
cg00082787	1	95.83	48	2	0	1e-13	78.8	chr10	74290712	0	C22orf31,KREMEN1,ZNRF3,EMID1,,,,,,,,,,,,,,,,,,,,,,,,,,,,,,,,,,,,,,,,,,,,,,	1	0
cg00082833	1	92	50	3	1	7e-11	69.8	chr20	1564548	0	IFT140;;;;	1	0
cg00082874	1	92	50	4	0	5e-12	73.4	scaffold997	514959	1	AAA,UBQLN2,MMU.1329,PLTP,NCOA5,C20orf165,MMP9,CD40,PCIF1,ACOT8,CTSA,ZNF335,ZSWIM1,CDH22,SLC12A5,NEURL2,ZSWIM3,MMU.4043,,,,,,,,,,,,,,,,,,,,,,,,,,,,,,,,,,,,,,,,,,,,,,,,,,,	1	0
cg00082897	1	95.92	49	2	0	4e-14	80.6	chr10	96242053	0	TYMP;;;;	1	0
cg00082912	0	NaN	NaN	NaN	NaN	NaN	NaN	[]	NaN	0	,,,,,,,,,,,,,,,,,,,,,,,,,,,,,,,,,,,,,,,,,,,,,,,,,,,,,,,,,,,,,,,,,,,,	NaN	0
cg00082939	1	96	50	2	0	1e-14	82.4	chr9	60512480	0	AAA;;;;	0	0
cg00082954	1	100	50	0	0	2e-17	91.5	chr4	129074244	0	MAP3K5;;;;	1	0
cg00082981	1	97.96	49	1	0	3e-15	84.2	chrUr	70156	0	HLA-C,,,,,,,,,,,,,,,,,,,,,,,,,,,,,,,,,,,,,,,,,,,,,,,,,	2	0
cg00083018	0	NaN	NaN	NaN	NaN	NaN	NaN	[]	NaN	0	,,,,,,,,,,,,,,,,,,,,,,,,,,,,,,,,,,,,,,,,,,,,,,,,,,,,,,,,,,,,,,,,,,,,	NaN	0
cg00083042	1	100	50	0	0	2e-17	91.5	chr9	30771674	0	,,,,,,,,,,,,,,,,,,,,,,,,,,,,,,,,,,,,,,,,,,,,,,,,,,,,,,,,,,,,,,,,,,,,	NaN	0
cg00083046	1	97.92	48	1	0	1e-14	82.4	chr12	37337566	0	CIR1;;;;	NaN	0
cg00083059	1	98	50	1	0	9e-16	86	chr4	39924548	0	MOCS1;;;;	1	0
cg00083072	1	91.84	49	4	0	2e-11	71.6	chr14	8871794	0	SIPA1;;;;	1	0
cg00083139	0	NaN	NaN	NaN	NaN	NaN	NaN	[]	NaN	0	,,,,,,,,,,,,,,,,,,,,,,,,,,,,,,,,,,,,,,,,,,,,,,,,,,,,,,,,,,,,,,,,,,,,	0	0
cg00083188	1	97.96	49	1	0	3e-15	84.2	scaffold3210	295126	0	,,,,,,,,,,,,,,,,,,,,,,,,,,,,,,,,,,,,,,,,,,,,,,,,,,,,,,,,,,,,,,,,,,,,	0	1
cg00083193	1	90.57	53	2	1	2e-11	71.6	chr7	42236193	0	AAA;RASL12;;;	0	0
cg00083194	1	95.83	48	2	0	1e-13	78.8	chr11	33042524	0	DNM1L;;;;	1	0
cg00083206	1	94	50	2	1	5e-12	73.4	scaffold853	203487	0	DDO;;;;	1	0
cg00083223	0	NaN	NaN	NaN	NaN	NaN	NaN	[]	NaN	0	,,,,,,,,,,,,,,,,,,,,,,,,,,,,,,,,,,,,,,,,,,,,,,,,,,,,,,,,,,,,,,,,,,,,	NaN	0
cg00083262	1	100	50	0	0	2e-17	91.5	chr1	138494875	0	,,,,,,,,,,,,,,,,,,,,,,,,,,,,,,,,,,,,,,,,,,,,,,,,,,,,,,,,,,,,,,,,,,,,	NaN	0
cg00083265	1	98	50	1	0	9e-16	86	chr3	42579147	0	KIAA0415;;;;	1	0
cg00083359	0	NaN	NaN	NaN	NaN	NaN	NaN	[]	NaN	0	,,,,,,,,,,,,,,,,,,,,,,,,,,,,,,,,,,,,,,,,,,,,,,,,,,,,,,,,,,,,,,,,,,,,	0	0
cg00083399	1	92	50	4	0	5e-12	73.4	chr20	86103980	0	MTHFSD;;;;	1	0
cg00083401	0	NaN	NaN	NaN	NaN	NaN	NaN	[]	NaN	0	,,,,,,,,,,,,,,,,,,,,,,,,,,,,,,,,,,,,,,,,,,,,,,,,,,,,,,,,,,,,,,,,,,,,	0	0
cg00083535	1	94	50	3	0	4e-13	77	chr8	145091776	0	TRAPPC9;;;;	1	0
cg00083596	1	93.88	49	3	0	2e-12	75.2	chr3	41740666	0	SDK1;;;;	1	0
cg00083616	1	98	50	1	0	9e-16	86	chr19	42677126	0	KRTDAP;DMKN;;;	1	0
cg00083652	0	NaN	NaN	NaN	NaN	NaN	NaN	[]	NaN	0	,,,,,,,,,,,,,,,,,,,,,,,,,,,,,,,,,,,,,,,,,,,,,,,,,,,,,,,,,,,,,,,,,,,,	0	0
cg00083659	0	NaN	NaN	NaN	NaN	NaN	NaN	[]	NaN	0	,,,,,,,,,,,,,,,,,,,,,,,,,,,,,,,,,,,,,,,,,,,,,,,,,,,,,,,,,,,,,,,,,,,,	0	0
cg00083685	1	97.92	48	1	0	1e-14	82.4	chr3	3828538	0	TFF2;;;;	1	0
cg00083765	0	NaN	NaN	NaN	NaN	NaN	NaN	[]	NaN	0	,,,,,,,,,,,,,,,,,,,,,,,,,,,,,,,,,,,,,,,,,,,,,,,,,,,,,,,,,,,,,,,,,,,,	0	0
cg00083790	0	NaN	NaN	NaN	NaN	NaN	NaN	[]	NaN	0	,,,,,,,,,,,,,,,,,,,,,,,,,,,,,,,,,,,,,,,,,,,,,,,,,,,,,,,,,,,,,,,,,,,,	NaN	0
cg00083801	0	NaN	NaN	NaN	NaN	NaN	NaN	[]	NaN	0	,,,,,,,,,,,,,,,,,,,,,,,,,,,,,,,,,,,,,,,,,,,,,,,,,,,,,,,,,,,,,,,,,,,,	0	0
cg00083833	1	92	50	4	0	5e-12	73.4	chr20	49420663	0	NKD1;;;;	1	0
cg00083937	0	NaN	NaN	NaN	NaN	NaN	NaN	[]	NaN	0	,,,,,,,,,,,,,,,,,,,,,,,,,,,,,,,,,,,,,,,,,,,,,,,,,,,,,,,,,,,,,,,,,,,,	0	0
cg00083959	1	95.83	48	2	0	1e-13	78.8	chr7	27769335	0	AP4E1;;;;	1	0
cg00083993	1	91.67	48	4	0	7e-11	69.8	chr6	145446291	0	PPP2R2B;;;;	1	2
cg00084019	0	NaN	NaN	NaN	NaN	NaN	NaN	[]	NaN	0	,,,,,,,,,,,,,,,,,,,,,,,,,,,,,,,,,,,,,,,,,,,,,,,,,,,,,,,,,,,,,,,,,,,,	NaN	0
cg00084094	1	97.96	49	1	0	3e-15	84.2	chr11	111613204	0	CORO1C;;;;	1	1
cg00084131	1	95.92	49	2	0	4e-14	80.6	chr2	68133764	0	C3orf64;;;;	1	1
cg00084184	1	100	48	0	0	2e-16	87.8	chr5	5076381	0	SLC2A9;;;;	1	1
cg00084202	0	NaN	NaN	NaN	NaN	NaN	NaN	[]	NaN	0	,,,,,,,,,,,,,,,,,,,,,,,,,,,,,,,,,,,,,,,,,,,,,,,,,,,,,,,,,,,,,,,,,,,,	0	1
cg00084271	1	91.67	48	4	0	7e-11	69.8	chr1	141552818	0	ATP1A4;;;;	1	0
cg00084338	1	97.92	48	1	0	1e-14	82.4	chr4	169503644	0	DLL1;;;;	1	2
cg00084347	1	96	50	2	0	1e-14	82.4	chr11	127326325	0	DNAH10;;;;	1	0
cg00084398	1	95.83	48	2	0	1e-13	78.8	scaffold4776	185605	0	TTBK1;;;;	1	0
cg00084432	1	98	50	1	0	9e-16	86	chr17	15877592	0	SPG20OS;;;;	2	0
cg00084435	1	96	50	2	0	1e-14	82.4	chr6	1314137	0	LRRC14B;;;;	1	0
cg00084577	1	100	49	0	0	7e-17	89.7	chr20	29333071	0	SRCAP;;;;	1	0
cg00084604	1	95.83	48	2	0	1e-13	78.8	chr4	40949872	0	,,,,,,,,,,,,,,,,,,,,,,,,,,,,,,,,,,,,,,,,,,,,,,,,,,,,,,,,,,,,,,,,,,,,	NaN	2
cg00084643	1	91.67	48	4	0	7e-11	69.8	chr6	125029272	0	ALDH7A1;PHAX;;;	1	0
cg00084687	0	NaN	NaN	NaN	NaN	NaN	NaN	[]	NaN	0	,,,,,,,,,,,,,,,,,,,,,,,,,,,,,,,,,,,,,,,,,,,,,,,,,,,,,,,,,,,,,,,,,,,,	0	0
cg00084720	1	95.65	46	2	0	2e-12	75.2	chr8	98379688	0	,,,,,,,,,,,,,,,,,,,,,,,,,,,,,,,,,,,,,,,,,,,,,,,,,,,,,,,,,,,,,,,,,,,,	NaN	0
cg00084770	1	93.48	46	3	0	7e-11	69.8	chr9	49701799	0	,,,,,,,,,,,,,,,,,,,,,,,,,,,,,,,,,,,,,,,,,,,,,,,,,,,,,,,,,,,,,,,,,,,,	NaN	0
cg00084798	0	NaN	NaN	NaN	NaN	NaN	NaN	[]	NaN	0	,,,,,,,,,,,,,,,,,,,,,,,,,,,,,,,,,,,,,,,,,,,,,,,,,,,,,,,,,,,,,,,,,,,,	NaN	0
cg00084958	1	98	50	1	0	9e-16	86	chr13	68075099	0	PROKR1;;;;	1	0
cg00085013	1	98	50	1	0	9e-16	86	chr11	85748718	0	FGD5;;;;	1	0
cg00085029	1	97.62	42	1	0	2e-11	71.6	chr14	35614053	0	PRR5L,TRAF6,RAG1,,,,,,,,,,,,,,,,,,,,,,,,,,,,,,,,,,,,,,,,,,,,,,,	1	0
cg00085061	1	95.92	49	2	0	4e-14	80.6	chr3	4442916	0	RIPK4;;;;	1	0
cg00085122	0	NaN	NaN	NaN	NaN	NaN	NaN	[]	NaN	0	,,,,,,,,,,,,,,,,,,,,,,,,,,,,,,,,,,,,,,,,,,,,,,,,,,,,,,,,,,,,,,,,,,,,	0	0
cg00085123	1	96	50	2	0	1e-14	82.4	chr13	6860227	0	,,,,,,,,,,,,,,,,,,,,,,,,,,,,,,,,,,,,,,,,,,,,,,,,,,,,,,,,,,,,,,,,,,,,	NaN	0
cg00085199	0	NaN	NaN	NaN	NaN	NaN	NaN	[]	NaN	0	,,,,,,,,,,,,,,,,,,,,,,,,,,,,,,,,,,,,,,,,,,,,,,,,,,,,,,,,,,,,,,,,,,,,	0	0
cg00085256	1	93.48	46	3	0	7e-11	69.8	chr12	82303652	0	,,,,,,,,,,,,,,,,,,,,,,,,,,,,,,,,,,,,,,,,,,,,,,,,,,,,,,,,,,,,,,,,,,,,	0	0
cg00085281	0	NaN	NaN	NaN	NaN	NaN	NaN	[]	NaN	0	,,,,,,,,,,,,,,,,,,,,,,,,,,,,,,,,,,,,,,,,,,,,,,,,,,,,,,,,,,,,,,,,,,,,	0	0
cg00085370	1	97.92	48	1	0	1e-14	82.4	scaffold1058	226358	0	,,,,,,,,,,,,,,,,,,,,,,,,,,,,,,,,,,,,,,,,,,,,,,,,,,,,,,,,,,,,,,,,,,,,	NaN	2
cg00085403	0	NaN	NaN	NaN	NaN	NaN	NaN	[]	NaN	0	,,,,,,,,,,,,,,,,,,,,,,,,,,,,,,,,,,,,,,,,,,,,,,,,,,,,,,,,,,,,,,,,,,,,	0	0
cg00085416	1	93.62	47	3	0	2e-11	71.6	chr8	78325823	0	TCEB1,UBE2W,STAU2,,,,,,,,,,,,,,,,,,,,,,,,,,,,,,,,,,,,,,,,,,,,,,,	1	0
cg00085430	0	NaN	NaN	NaN	NaN	NaN	NaN	[]	NaN	0	,,,,,,,,,,,,,,,,,,,,,,,,,,,,,,,,,,,,,,,,,,,,,,,,,,,,,,,,,,,,,,,,,,,,	0	0
cg00085434	1	92	50	4	0	5e-12	73.4	chr14	57249848	0	,,,,,,,,,,,,,,,,,,,,,,,,,,,,,,,,,,,,,,,,,,,,,,,,,,,,,,,,,,,,,,,,,,,,	NaN	0
cg00085438	1	96	50	2	0	1e-14	82.4	chr2	137070563	0	MBNL1;;;;	1	0
cg00085448	1	98	50	1	0	9e-16	86	chr11	116034989	0	OAS2;;;;	1	0
cg00085486	0	NaN	NaN	NaN	NaN	NaN	NaN	[]	NaN	0	,,,,,,,,,,,,,,,,,,,,,,,,,,,,,,,,,,,,,,,,,,,,,,,,,,,,,,,,,,,,,,,,,,,,	NaN	0
cg00085493	1	98	50	1	0	9e-16	86	chr1	165673945	0	C1orf132;;;;	NaN	0
cg00085619	0	NaN	NaN	NaN	NaN	NaN	NaN	[]	NaN	0	,,,,,,,,,,,,,,,,,,,,,,,,,,,,,,,,,,,,,,,,,,,,,,,,,,,,,,,,,,,,,,,,,,,,	0	0
cg00085732	1	98	50	1	0	9e-16	86	chr16	24203880	0	SPAG5,POLDIP2,UNC119,IFT20,PIGS,AAA,KIAA0100,TMEM97,SDF2,TNFAIP1,ALDOC,AAA,SLC46A1,SARM1,VTN,SLC13A2,FOXN1,,,,,,,,,,,,,,,,,,,,,,,,,,,,,,,,,	1	0
cg00085747	0	NaN	NaN	NaN	NaN	NaN	NaN	[]	NaN	0	,,,,,,,,,,,,,,,,,,,,,,,,,,,,,,,,,,,,,,,,,,,,,,,,,,,,,,,,,,,,,,,,,,,,	0	0
cg00085790	1	95.65	46	2	0	2e-12	75.2	chr1	161966003	0	,,,,,,,,,,,,,,,,,,,,,,,,,,,,,,,,,,,,,,,,,,,,,,,,,,,,,,,,,,,,,,,,,,,,	NaN	0
cg00085830	0	NaN	NaN	NaN	NaN	NaN	NaN	[]	NaN	0	,,,,,,,,,,,,,,,,,,,,,,,,,,,,,,,,,,,,,,,,,,,,,,,,,,,,,,,,,,,,,,,,,,,,	0	0
cg00085889	0	NaN	NaN	NaN	NaN	NaN	NaN	[]	NaN	0	,,,,,,,,,,,,,,,,,,,,,,,,,,,,,,,,,,,,,,,,,,,,,,,,,,,,,,,,,,,,,,,,,,,,	NaN	0
cg00086113	1	98	50	1	0	9e-16	86	chr7	53314181	0	PTPN9;;;;	1	0
cg00086171	1	98	50	1	0	9e-16	86	chr11	53469253	0	,,,,,,,,,,,,,,,,,,,,,,,,,,,,,,,,,,,,,,,,,,,,,,,,,,,,,,,,,,,,,,,,,,,,	NaN	0
cg00086243	0	NaN	NaN	NaN	NaN	NaN	NaN	[]	NaN	0	,,,,,,,,,,,,,,,,,,,,,,,,,,,,,,,,,,,,,,,,,,,,,,,,,,,,,,,,,,,,,,,,,,,,	0	0
cg00086266	0	NaN	NaN	NaN	NaN	NaN	NaN	[]	NaN	0	,,,,,,,,,,,,,,,,,,,,,,,,,,,,,,,,,,,,,,,,,,,,,,,,,,,,,,,,,,,,,,,,,,,,	0	0
cg00086283	0	NaN	NaN	NaN	NaN	NaN	NaN	[]	NaN	0	,,,,,,,,,,,,,,,,,,,,,,,,,,,,,,,,,,,,,,,,,,,,,,,,,,,,,,,,,,,,,,,,,,,,	NaN	0
cg00086297	1	94	50	3	0	4e-13	77	chr20	3873184	0	AAA;;;;	0	0
cg00086334	1	97.83	46	1	0	1e-13	78.8	chr20	88507074	0	GALNS;;;;	1	0
cg00086346	0	NaN	NaN	NaN	NaN	NaN	NaN	[]	NaN	0	,,,,,,,,,,,,,,,,,,,,,,,,,,,,,,,,,,,,,,,,,,,,,,,,,,,,,,,,,,,,,,,,,,,,	0	0
cg00086426	1	97.96	49	1	0	3e-15	84.2	chr20	11197042	1	CLEC16A,DEXI,NUBP1,FAM18A,CIITA,AAA,,,,,,,,,,,,,,,,,,,,,,,,,,,,,,,,,,,,,,,,,,,,,,,,,,,,,,,,,,,,,,,	NaN	1
cg00086429	0	NaN	NaN	NaN	NaN	NaN	NaN	[]	NaN	0	,,,,,,,,,,,,,,,,,,,,,,,,,,,,,,,,,,,,,,,,,,,,,,,,,,,,,,,,,,,,,,,,,,,,	0	0
cg00086488	1	97.92	48	1	0	1e-14	82.4	chr17	94425683	0	MCF2L;;;;	1	0
cg00086493	1	98	50	1	0	9e-16	86	chr19	58171835	0	KLK12;;;;	1	0
cg00086577	1	100	50	0	0	2e-17	91.5	chr4	31927392	0	PPT2;;;;	1	0
cg00086670	1	96	50	2	0	1e-14	82.4	scaffold5512	28275	0	C10orf32;AS3MT;;;	1	0
cg00086710	0	NaN	NaN	NaN	NaN	NaN	NaN	[]	NaN	0	,,,,,,,,,,,,,,,,,,,,,,,,,,,,,,,,,,,,,,,,,,,,,,,,,,,,,,,,,,,,,,,,,,,,	0	0
cg00086730	1	98	50	1	0	9e-16	86	chr20	88378461	0	FAM38A;;;;	1	0
cg00086809	0	NaN	NaN	NaN	NaN	NaN	NaN	[]	NaN	0	,,,,,,,,,,,,,,,,,,,,,,,,,,,,,,,,,,,,,,,,,,,,,,,,,,,,,,,,,,,,,,,,,,,,	0	0
cg00086871	0	NaN	NaN	NaN	NaN	NaN	NaN	[]	NaN	0	,,,,,,,,,,,,,,,,,,,,,,,,,,,,,,,,,,,,,,,,,,,,,,,,,,,,,,,,,,,,,,,,,,,,	0	0
cg00087005	0	NaN	NaN	NaN	NaN	NaN	NaN	[]	NaN	0	,,,,,,,,,,,,,,,,,,,,,,,,,,,,,,,,,,,,,,,,,,,,,,,,,,,,,,,,,,,,,,,,,,,,	0	0
[truncated: 483,513+ more rows]
